# Supplementary material for: The genome of Gallaecimonas pentaromativorans strain 10A, isolated from a Pacific oyster, sheds light on an environmentally widespread genus with remarkable metabolic potential
Source: PLoS One. 2025 Oct 21;20(10):e0334406. doi: 10.1371/journal.pone.0334406 (PMC12539734; doi:10.1371/journal.pone.0334406)
Supplement: S3 Table — (XLSX) [file pone.0334406.s011.xlsx]

## Sheet: S3 Table
S3 Table. Hydrocarbon degradation–related genes identified in the genome of G. pentaromativorans strain 10A.
Query ID	Best Hit (sseqid)	Gene	Protein name	Pathway/Function	% Identity	E-value	Pipeline
CP152402___AAHF08_02725	Q9I6Z2|ahpF	ahpF	Alkyl hydroperoxide reductase subunit F	Oxidative stress response	0.36	8.8e-26	HADEG
CP152402___AAHF08_13120	Q9WWW2|alkJ_adh	alkJ	Alcohol dehydrogenase (AlkJ)	Alkane degradation (downstream of AlkB)	0.27	2.91e-15	HADEG
CP152402___AAHF08_11115	P0A102|pcaJ	pcaJ	3-oxoadipate CoA-transferase subunit B	Aromatic degradation (beta-ketoadipate pathway)	0.367	7.43e-08	HADEG
CP152402___AAHF08_09780	Q51956|pcaF	pcaF	Beta-ketoadipyl-CoA thiolase	Aromatic degradation (beta-ketoadipate pathway)	0.395	3e-25	HADEG
CP152402___AAHF08_13195	P94146|phaZ	phaZ	Polyhydroxyalkanoate depolymerase	PHA metabolism / hydrocarbon storage polymer turnover	0.45	5.17e-65	HADEG
CP152402___AAHF08_18365	P29599|SUBB_LEDLE	subB	Subtilisin B (serine protease)	General protein turnover	0.342	3.46e-08	HADEG
CP152402___AAHF08_18110	P29600|SUBS_LEDLE	subS	Subtilisin S (serine protease)	General protein turnover	0.378	2.11e-11	HADEG
CP152402___AAHF08_16725	EF189714|lipA	lipA	Lipase A (triacylglycerol lipase)	Lipid/hydrocarbon mobilization	0.333	1.87e-11	HADEG
CP152402___AAHF08_06000	AlkB	alkB	Alkane 1-monooxygenase (AlkB)	Initiates alkane degradation via terminal hydroxylation	n/a (from HMMER)	9.8	CANT-HYD
