# Supplementary material for: The genome of Gallaecimonas pentaromativorans strain 10A, isolated from a Pacific oyster, sheds light on an environmentally widespread genus with remarkable metabolic potential
Source: PLoS One. 2025 Oct 21;20(10):e0334406. doi: 10.1371/journal.pone.0334406 (PMC12539734; doi:10.1371/journal.pone.0334406)
Supplement: S5 Table — Data sourced from the GBIF Database and cleaned to include gbifID, occurrenceID, materialSampleID, eventID, sampleSizeValue, sampleSizeUnit, continent, waterBody, genus, specificEpithet, depth, ScientificName, and environment biome, feature and material. (XLSX) [file pone.0334406.s013.xlsx]

## Sheet: S5 Table
S5 Table. Metadata for analysis of the distribution of Gallaecimonas across geolocations and habitats. Data sourced from the GBIF Database and cleaned to include gbifID, occurrenceID, materialSampleID, eventID, sampleSizeValue, sampleSizeUnit, continent, waterBody, genus, specificEpithet, depth, ScientificName, and environment biome, feature and material.
gbifID	occurrenceID	materialSampleID	eventID	sampleSizeValue	sampleSizeUnit	continent	waterBody	genus	specificEpithet	ScientificName	environment.biome	environment.feature	environment.material	depth (m)
4058927811	NR_179760					ASIA		Gallaecimonas	mangrovi	Gallaecimonas mangrovi Zhang et al. 2018
3917252349	MGYA00573389_Bacteria::Proteobacteria:Gammaproteobacteria:::Gallaecimonas:Gallaecimonas_xiamenensis	https://www.ebi.ac.uk/metagenomics/samples/SRS2701545	MGYA00573389	46107	DNA sequence reads	ASIA		Gallaecimonas	xiamenensis	Gallaecimonas xiamenensis	forest soil	forest	soil
3917234008	MGYA00574015_Bacteria::Proteobacteria:Gammaproteobacteria:::Gallaecimonas:Gallaecimonas_xiamenensis	https://www.ebi.ac.uk/metagenomics/samples/SRS2701545	MGYA00574015	58920	DNA sequence reads	ASIA		Gallaecimonas	xiamenensis	Gallaecimonas xiamenensis	forest soil	forest	soil
3917233967	MGYA00573993_Bacteria::Proteobacteria:Gammaproteobacteria:::Gallaecimonas:Gallaecimonas_xiamenensis	https://www.ebi.ac.uk/metagenomics/samples/SRS2701545	MGYA00573993	59300	DNA sequence reads	ASIA		Gallaecimonas	xiamenensis	Gallaecimonas xiamenensis	forest soil	forest	soil
3917137081	MGYA00574088_Bacteria::Proteobacteria:Gammaproteobacteria:::Gallaecimonas:Gallaecimonas_xiamenensis	https://www.ebi.ac.uk/metagenomics/samples/SRS2701545	MGYA00574088	219483	DNA sequence reads	ASIA		Gallaecimonas	xiamenensis	Gallaecimonas xiamenensis	forest soil	forest	soil
3917136771	MGYA00573898_Bacteria::Proteobacteria:Gammaproteobacteria:::Gallaecimonas:Gallaecimonas_xiamenensis	https://www.ebi.ac.uk/metagenomics/samples/SRS2701545	MGYA00573898	53986	DNA sequence reads	ASIA		Gallaecimonas	xiamenensis	Gallaecimonas xiamenensis	forest soil	forest	soil
3917017509	MGYA00573334_Bacteria::Proteobacteria:Gammaproteobacteria:::Gallaecimonas	https://www.ebi.ac.uk/metagenomics/samples/SRS2707149	MGYA00573334	66610	DNA sequence reads	EUROPE		Gallaecimonas		Gallaecimonas	water and sediment in basin experiment	baltic sea water and littoral sediment	water and sediment
3916931202	MGYA00573984_Bacteria::Proteobacteria:Gammaproteobacteria:::Gallaecimonas:Gallaecimonas_xiamenensis	https://www.ebi.ac.uk/metagenomics/samples/SRS2701545	MGYA00573984	93538	DNA sequence reads	ASIA		Gallaecimonas	xiamenensis	Gallaecimonas xiamenensis	forest soil	forest	soil
3916781156	MGYA00573889_Bacteria::Proteobacteria:Gammaproteobacteria:::Gallaecimonas	https://www.ebi.ac.uk/metagenomics/samples/SRS2701545	MGYA00573889	55445	DNA sequence reads	ASIA		Gallaecimonas		Gallaecimonas	forest soil	forest	soil
3916781019	MGYA00573702_Bacteria::Proteobacteria:Gammaproteobacteria:::Gallaecimonas	https://www.ebi.ac.uk/metagenomics/samples/SRS2701545	MGYA00573702	55514	DNA sequence reads	ASIA		Gallaecimonas		Gallaecimonas	forest soil	forest	soil
3914970409	MGYA00224502_Bacteria::Proteobacteria:Gammaproteobacteria:::Gallaecimonas:Gallaecimonas_xiamenensis	https://www.ebi.ac.uk/metagenomics/samples/SRS2777842	MGYA00224502	71300000	DNA sequence reads	OCEANIA		Gallaecimonas	xiamenensis	Gallaecimonas xiamenensis				5
3914968420	MGYA00234056_Bacteria::Proteobacteria:Gammaproteobacteria:::Gallaecimonas:Gallaecimonas_xiamenensis	https://www.ebi.ac.uk/metagenomics/samples/SRS3194591	MGYA00234056	42400000	DNA sequence reads	OCEANIA		Gallaecimonas	xiamenensis	Gallaecimonas xiamenensis				10
3914964381	MGYA00234196_Bacteria::Proteobacteria:Gammaproteobacteria:::Gallaecimonas:Gallaecimonas_xiamenensis	https://www.ebi.ac.uk/metagenomics/samples/SRS3194535	MGYA00234196	42100000	DNA sequence reads	OCEANIA		Gallaecimonas	xiamenensis	Gallaecimonas xiamenensis				10
3914958808	MGYA00276578_Bacteria::Proteobacteria:Gammaproteobacteria:::Gallaecimonas	https://www.ebi.ac.uk/metagenomics/samples/SRS2417795	MGYA00276578	29900000	DNA sequence reads			Gallaecimonas		Gallaecimonas				100
3914947418	MGYA00234420_Bacteria::Proteobacteria:Gammaproteobacteria:::Gallaecimonas:Gallaecimonas_xiamenensis	https://www.ebi.ac.uk/metagenomics/samples/SRS3194539	MGYA00234420	53300000	DNA sequence reads	OCEANIA		Gallaecimonas	xiamenensis	Gallaecimonas xiamenensis				10
3914943853	MGYA00224503_Bacteria::Proteobacteria:Gammaproteobacteria:::Gallaecimonas	https://www.ebi.ac.uk/metagenomics/samples/SRS2777841	MGYA00224503	69600000	DNA sequence reads	OCEANIA		Gallaecimonas		Gallaecimonas				2
3914940883	MGYA00234420_Bacteria::Proteobacteria:Gammaproteobacteria:::Gallaecimonas	https://www.ebi.ac.uk/metagenomics/samples/SRS3194539	MGYA00234420	53300000	DNA sequence reads	OCEANIA		Gallaecimonas		Gallaecimonas				10
3914936868	MGYA00234422_Bacteria::Proteobacteria:Gammaproteobacteria:::Gallaecimonas	https://www.ebi.ac.uk/metagenomics/samples/SRS3194640	MGYA00234422	44100000	DNA sequence reads	OCEANIA		Gallaecimonas		Gallaecimonas				10
3914929421	MGYA00234333_Bacteria::Proteobacteria:Gammaproteobacteria:::Gallaecimonas:Gallaecimonas_xiamenensis	https://www.ebi.ac.uk/metagenomics/samples/SRS3194580	MGYA00234333	43100000	DNA sequence reads	OCEANIA		Gallaecimonas	xiamenensis	Gallaecimonas xiamenensis				10
3914927861	MGYA00234337_Bacteria::Proteobacteria:Gammaproteobacteria:::Gallaecimonas	https://www.ebi.ac.uk/metagenomics/samples/SRS3194537	MGYA00234337	43700000	DNA sequence reads	OCEANIA		Gallaecimonas		Gallaecimonas				10
3914920075	MGYA00150469_Bacteria::Proteobacteria:Gammaproteobacteria:::Gallaecimonas:Gallaecimonas_xiamenensis	https://www.ebi.ac.uk/metagenomics/samples/ERS2039033	MGYA00150469	8222489	DNA sequence reads	EUROPE		Gallaecimonas	xiamenensis	Gallaecimonas xiamenensis	Saltmarsh	Pool	Sediment
3914837539	MGYA00250183_Bacteria::Proteobacteria:Gammaproteobacteria:::Gallaecimonas	https://www.ebi.ac.uk/metagenomics/samples/SRS697336	MGYA00250183	13000000	DNA sequence reads			Gallaecimonas		Gallaecimonas	beach	sea beach		3.5
3914835783	MGYA00250187_Bacteria::Proteobacteria:Gammaproteobacteria:::Gallaecimonas:Gallaecimonas_xiamenensis	https://www.ebi.ac.uk/metagenomics/samples/SRS697340	MGYA00250187	19700000	DNA sequence reads			Gallaecimonas	xiamenensis	Gallaecimonas xiamenensis	beach	sea beach		3
3914784407	MGYA00372707_Bacteria::Proteobacteria:Gammaproteobacteria:::Gallaecimonas:Gallaecimonas_xiamenensis	https://www.ebi.ac.uk/metagenomics/samples/ERS1502387	MGYA00372707	3922306	DNA sequence reads	ASIA		Gallaecimonas	xiamenensis	Gallaecimonas xiamenensis				0.1
3914701976	MGYA00357621_Bacteria::Proteobacteria:Gammaproteobacteria:::Gallaecimonas:Gallaecimonas_xiamenensis	https://www.ebi.ac.uk/metagenomics/samples/SRS2039610	MGYA00357621	17300000	DNA sequence reads	ASIA		Gallaecimonas	xiamenensis	Gallaecimonas xiamenensis
3914701537	MGYA00357621_Bacteria::Proteobacteria:Gammaproteobacteria:::Gallaecimonas	https://www.ebi.ac.uk/metagenomics/samples/SRS2039610	MGYA00357621	17300000	DNA sequence reads	ASIA		Gallaecimonas		Gallaecimonas
3914672149	MGYA00377429_Bacteria::Proteobacteria:Gammaproteobacteria:::Gallaecimonas	https://www.ebi.ac.uk/metagenomics/samples/ERS2630831	MGYA00377429	24700000	DNA sequence reads	ASIA		Gallaecimonas		Gallaecimonas	small river biome	river	sediment
3914534318	MGYA00452672_Bacteria::Proteobacteria:Gammaproteobacteria:::Gallaecimonas	https://www.ebi.ac.uk/metagenomics/samples/SRS2329785	MGYA00452672	34500000	DNA sequence reads		Atlantic Ocean	Gallaecimonas		Gallaecimonas	ocean_biome	ocean	water	8
3914464298	MGYA00466163_Bacteria::Proteobacteria:Gammaproteobacteria:::Gallaecimonas	https://www.ebi.ac.uk/metagenomics/samples/SRS2329867	MGYA00466163	37500000	DNA sequence reads		Atlantic Ocean	Gallaecimonas		Gallaecimonas	ocean_biome	ocean	water	149
3914459168	MGYA00452462_Bacteria::Proteobacteria:Gammaproteobacteria:::Gallaecimonas	https://www.ebi.ac.uk/metagenomics/samples/SRS2329424	MGYA00452462	33800000	DNA sequence reads		Atlantic Ocean	Gallaecimonas		Gallaecimonas	ocean_biome	ocean	water	89
3914458136	MGYA00452424_Bacteria::Proteobacteria:Gammaproteobacteria:::Gallaecimonas	https://www.ebi.ac.uk/metagenomics/samples/SRS2329708	MGYA00452424	56200000	DNA sequence reads		Atlantic Ocean	Gallaecimonas		Gallaecimonas	ocean_biome	ocean	water	10
3914457189	MGYA00453710_Bacteria::Proteobacteria:Gammaproteobacteria:::Gallaecimonas	https://www.ebi.ac.uk/metagenomics/samples/SRS2329734	MGYA00453710	39600000	DNA sequence reads		Atlantic Ocean	Gallaecimonas		Gallaecimonas	ocean_biome	ocean	water	291
3911931775	MGYA00572460_Bacteria::Proteobacteria:Gammaproteobacteria:::Gallaecimonas	https://www.ebi.ac.uk/metagenomics/samples/SRS4661454	MGYA00572460	56300000	DNA sequence reads			Gallaecimonas		Gallaecimonas
3911927033	MGYA00572466_Bacteria::Proteobacteria:Gammaproteobacteria:::Gallaecimonas:Gallaecimonas_xiamenensis	https://www.ebi.ac.uk/metagenomics/samples/SRS4661454	MGYA00572466	51300000	DNA sequence reads			Gallaecimonas	xiamenensis	Gallaecimonas xiamenensis
3911832147	MGYA00462658_Bacteria::Proteobacteria:Gammaproteobacteria:::Gallaecimonas	https://www.ebi.ac.uk/metagenomics/samples/ERS1792290	MGYA00462658	635274	DNA sequence reads			Gallaecimonas		Gallaecimonas	terrestrial biome			0.3
3911562693	MGYA00572462_Bacteria::Proteobacteria:Gammaproteobacteria:::Gallaecimonas:Gallaecimonas_xiamenensis	https://www.ebi.ac.uk/metagenomics/samples/SRS4661454	MGYA00572462	56300000	DNA sequence reads			Gallaecimonas	xiamenensis	Gallaecimonas xiamenensis
3910550233	MGYA00590073_Bacteria::Proteobacteria:Gammaproteobacteria:::Gallaecimonas:Gallaecimonas_xiamenensis	https://www.ebi.ac.uk/metagenomics/samples/SRS8097743	MGYA00590073	231115	DNA sequence reads	EUROPE		Gallaecimonas	xiamenensis	Gallaecimonas xiamenensis
3910546101	MGYA00590042_Bacteria::Proteobacteria:Gammaproteobacteria:::Gallaecimonas:Gallaecimonas_xiamenensis	https://www.ebi.ac.uk/metagenomics/samples/SRS8097772	MGYA00590042	277338	DNA sequence reads	EUROPE		Gallaecimonas	xiamenensis	Gallaecimonas xiamenensis
3909854922	MGYA00394250_Bacteria::Proteobacteria:Gammaproteobacteria:::Gallaecimonas	https://www.ebi.ac.uk/metagenomics/samples/SRS2299104	MGYA00394250	38700000	DNA sequence reads		Atlantic Ocean	Gallaecimonas		Gallaecimonas	ocean biome	ocean	water	1
3909777809	MGYA00475145_Bacteria::Proteobacteria:Gammaproteobacteria:::Gallaecimonas:Gallaecimonas_xiamenensis	https://www.ebi.ac.uk/metagenomics/samples/ERS2466928	MGYA00475145	197000000	DNA sequence reads	ASIA		Gallaecimonas	xiamenensis	Gallaecimonas xiamenensis	Sediment	Pelagic sediment cores	Sediment	21
3909777590	MGYA00475148_Bacteria::Proteobacteria:Gammaproteobacteria:::Gallaecimonas:Gallaecimonas_xiamenensis	https://www.ebi.ac.uk/metagenomics/samples/ERS2466930	MGYA00475148	209000000	DNA sequence reads	ASIA		Gallaecimonas	xiamenensis	Gallaecimonas xiamenensis	Sediment	Pelagic sediment cores	Sediment	11
3909773368	MGYA00166410_Bacteria::Proteobacteria:Gammaproteobacteria:::Gallaecimonas	https://www.ebi.ac.uk/metagenomics/samples/ERS2466933	MGYA00166410	183000000	DNA sequence reads			Gallaecimonas		Gallaecimonas	Sediment	Pelagic sediment	Sediment	15
346929602								Gallaecimonas	pentaromativorans	Gallaecimonas pentaromativorans
345679542						EUROPE		Gallaecimonas	pentaromativorans	Gallaecimonas pentaromativorans Rodr√≠guez-Blanco et al. 2010
3410534772	NR_116925					EUROPE		Gallaecimonas	pentaromativorans	Gallaecimonas pentaromativorans Rodriguez-Blanco et al. 2010
3410534770	NR_116928					EUROPE		Gallaecimonas	pentaromativorans	Gallaecimonas pentaromativorans Rodriguez-Blanco et al. 2010
3410534764	NR_116924					EUROPE		Gallaecimonas	pentaromativorans	Gallaecimonas pentaromativorans Rodriguez-Blanco et al. 2010
3410534763	NR_116926					EUROPE		Gallaecimonas	pentaromativorans	Gallaecimonas pentaromativorans Rodriguez-Blanco et al. 2010
3410534760	NR_116927					EUROPE		Gallaecimonas	pentaromativorans	Gallaecimonas pentaromativorans Rodriguez-Blanco et al. 2010
3410521011	NR_117541					ASIA		Gallaecimonas	xiamenensis	Gallaecimonas xiamenensis Wang et al. 2013
3410519448	NR_118391					ASIA		Gallaecimonas	xiamenensis	Gallaecimonas xiamenensis Wang et al. 2013
3351841866	LFWC01000000							Gallaecimonas	pentaromativorans	Gallaecimonas pentaromativorans
3351752895	MT422032					ASIA		Gallaecimonas		Gallaecimonas sp.
3351742062	MT422031					ASIA		Gallaecimonas		Gallaecimonas sp.
3351322013	MF800856					ASIA		Gallaecimonas		Gallaecimonas sp.
3350975706	KT356848							Gallaecimonas		Gallaecimonas sp. SSL4-1
3350482003	KJ158203							Gallaecimonas		Gallaecimonas sp. L2
3350341242	KF650752					ASIA		Gallaecimonas		Gallaecimonas sp. MA-8
3349607187	CP031416					ASIA		Gallaecimonas	mangrovi	Gallaecimonas mangrovi
3349408679	AMRI01000000					ASIA		Gallaecimonas	xiamenensis	Gallaecimonas xiamenensis 3-C-1
3348973566	MG966192					ASIA		Gallaecimonas	xiamenensis	Gallaecimonas xiamenensis
3345905307	KF008854					ASIA		Gallaecimonas		uncultured Gallaecimonas sp.
2870047619	MGYA00509638_Bacteria::Proteobacteria:Gammaproteobacteria:::Gallaecimonas	https://www.ebi.ac.uk/metagenomics/samples/ERS2654839	MGYA00509638	26068	DNA sequence reads	OCEANIA		Gallaecimonas		Gallaecimonas	coral reef	coral	Coral Tissue	4.88
2870043731	MGYA00509864_Bacteria::Proteobacteria:Gammaproteobacteria:::Gallaecimonas	https://www.ebi.ac.uk/metagenomics/samples/ERS2654610	MGYA00509864	18627	DNA sequence reads	OCEANIA		Gallaecimonas		Gallaecimonas	coral reef	coral	Coral Mucus	1.52
2566978668	MGYA00439144_Bacteria::Proteobacteria:Gammaproteobacteria:::Gallaecimonas	https://www.ebi.ac.uk/metagenomics/samples/SRS3232426	MGYA00439144	235619	DNA sequence reads	NORTH_AMERICA		Gallaecimonas		Gallaecimonas
2566957285	MGYA00425957_Bacteria::Proteobacteria:Gammaproteobacteria:::Gallaecimonas	https://www.ebi.ac.uk/metagenomics/samples/SRS3232354	MGYA00425957	152472	DNA sequence reads	NORTH_AMERICA		Gallaecimonas		Gallaecimonas
2566957201	MGYA00423823_Bacteria::Proteobacteria:Gammaproteobacteria:::Gallaecimonas	https://www.ebi.ac.uk/metagenomics/samples/SRS3232692	MGYA00423823	68561	DNA sequence reads	NORTH_AMERICA		Gallaecimonas		Gallaecimonas
2566434639	MGYA00445753_Bacteria::Proteobacteria:Gammaproteobacteria:::Gallaecimonas	https://www.ebi.ac.uk/metagenomics/samples/SRS3232437	MGYA00445753	120338	DNA sequence reads	NORTH_AMERICA		Gallaecimonas		Gallaecimonas
2442660839	MGYA00356435_Bacteria::Proteobacteria:Gammaproteobacteria:::Gallaecimonas	https://www.ebi.ac.uk/metagenomics/samples/SRS1786915	MGYA00356435	649300	DNA sequence reads	ASIA		Gallaecimonas		Gallaecimonas
2442658668	MGYA00356433_Bacteria::Proteobacteria:Gammaproteobacteria:::Gallaecimonas	https://www.ebi.ac.uk/metagenomics/samples/SRS1786913	MGYA00356433	720670	DNA sequence reads	ASIA		Gallaecimonas		Gallaecimonas
2442657748	MGYA00356432_Bacteria::Proteobacteria:Gammaproteobacteria:::Gallaecimonas	https://www.ebi.ac.uk/metagenomics/samples/SRS1786912	MGYA00356432	799389	DNA sequence reads	ASIA		Gallaecimonas		Gallaecimonas
2442581831	MGYA00362863_Bacteria::Proteobacteria:Gammaproteobacteria:::Gallaecimonas:Gallaecimonas_xiamenensis	https://www.ebi.ac.uk/metagenomics/samples/SRS3151468	MGYA00362863	113421	DNA sequence reads		Arctic Ocean	Gallaecimonas	xiamenensis	Gallaecimonas xiamenensis
2442569009	MGYA00362644_Bacteria::Proteobacteria:Gammaproteobacteria:::Gallaecimonas	https://www.ebi.ac.uk/metagenomics/samples/SRS2990609	MGYA00362644	710968	DNA sequence reads	NORTH_AMERICA		Gallaecimonas		Gallaecimonas
2442567361	MGYA00362643_Bacteria::Proteobacteria:Gammaproteobacteria:::Gallaecimonas:Gallaecimonas_xiamenensis	https://www.ebi.ac.uk/metagenomics/samples/SRS2990610	MGYA00362643	490270	DNA sequence reads	NORTH_AMERICA		Gallaecimonas	xiamenensis	Gallaecimonas xiamenensis
2442553014	MGYA00363113_Bacteria::Proteobacteria:Gammaproteobacteria:::Gallaecimonas	https://www.ebi.ac.uk/metagenomics/samples/SRS3271382	MGYA00363113	93424	DNA sequence reads	ASIA		Gallaecimonas		Gallaecimonas
2442545298	MGYA00363100_Bacteria::Proteobacteria:Gammaproteobacteria:::Gallaecimonas	https://www.ebi.ac.uk/metagenomics/samples/SRS3271382	MGYA00363100	92258	DNA sequence reads	ASIA		Gallaecimonas		Gallaecimonas
2442401222	MGYA00361773_Bacteria::Proteobacteria:Gammaproteobacteria:::Gallaecimonas	https://www.ebi.ac.uk/metagenomics/samples/SRS2339471	MGYA00361773	973213	DNA sequence reads	NORTH_AMERICA		Gallaecimonas		Gallaecimonas
2442356754	MGYA00361751_Bacteria::Proteobacteria:Gammaproteobacteria:::Gallaecimonas:Gallaecimonas_xiamenensis	https://www.ebi.ac.uk/metagenomics/samples/SRS2339471	MGYA00361751	1075166	DNA sequence reads	NORTH_AMERICA		Gallaecimonas	xiamenensis	Gallaecimonas xiamenensis
2442244658	MGYA00357645_Bacteria::Proteobacteria:Gammaproteobacteria:::Gallaecimonas:Gallaecimonas_sp._MA-8	https://www.ebi.ac.uk/metagenomics/samples/SRS1886135	MGYA00357645	9205015	DNA sequence reads	ASIA		Gallaecimonas		Gallaecimonas sp._MA-8
2442118483	MGYA00360652_Bacteria::Proteobacteria:Gammaproteobacteria:::Gallaecimonas	https://www.ebi.ac.uk/metagenomics/samples/SRS1909730	MGYA00360652	325888	DNA sequence reads			Gallaecimonas		Gallaecimonas
2442112179	MGYA00360650_Bacteria::Proteobacteria:Gammaproteobacteria:::Gallaecimonas	https://www.ebi.ac.uk/metagenomics/samples/SRS1909728	MGYA00360650	235256	DNA sequence reads			Gallaecimonas		Gallaecimonas
2442081026	MGYA00360636_Bacteria::Proteobacteria:Gammaproteobacteria:::Gallaecimonas	https://www.ebi.ac.uk/metagenomics/samples/SRS1909714	MGYA00360636	210574	DNA sequence reads			Gallaecimonas		Gallaecimonas
2441929376	MGYA00363411_Bacteria::Proteobacteria:Gammaproteobacteria:::Gallaecimonas:Gallaecimonas_xiamenensis	https://www.ebi.ac.uk/metagenomics/samples/SRS3719461	MGYA00363411	690766	DNA sequence reads	EUROPE		Gallaecimonas	xiamenensis	Gallaecimonas xiamenensis
2441892533	MGYA00360551_Bacteria::Proteobacteria:Gammaproteobacteria:::Gallaecimonas	https://www.ebi.ac.uk/metagenomics/samples/SRS1852028	MGYA00360551	386593	DNA sequence reads	OCEANIA		Gallaecimonas		Gallaecimonas	estuarine biome	sediment	sediment	3
2441806129	MGYA00360538_Bacteria::Proteobacteria:Gammaproteobacteria:::Gallaecimonas:Gallaecimonas_xiamenensis	https://www.ebi.ac.uk/metagenomics/samples/SRS1840232	MGYA00360538	707382	DNA sequence reads	NORTH_AMERICA		Gallaecimonas	xiamenensis	Gallaecimonas xiamenensis
2441805751	MGYA00360538_Bacteria::Proteobacteria:Gammaproteobacteria:::Gallaecimonas	https://www.ebi.ac.uk/metagenomics/samples/SRS1840232	MGYA00360538	707382	DNA sequence reads	NORTH_AMERICA		Gallaecimonas		Gallaecimonas
2441799210	MGYA00360535_Bacteria::Proteobacteria:Gammaproteobacteria:::Gallaecimonas	https://www.ebi.ac.uk/metagenomics/samples/SRS1840229	MGYA00360535	704610	DNA sequence reads	NORTH_AMERICA		Gallaecimonas		Gallaecimonas
2441775627	MGYA00357625_Bacteria::Proteobacteria:Gammaproteobacteria:::Gallaecimonas	https://www.ebi.ac.uk/metagenomics/samples/SRS604999	MGYA00357625	77925	DNA sequence reads	EUROPE		Gallaecimonas		Gallaecimonas
2441774242	MGYA00356967_Bacteria::Proteobacteria:Gammaproteobacteria:::Gallaecimonas	https://www.ebi.ac.uk/metagenomics/samples/SRS1444313	MGYA00356967	157153	DNA sequence reads	NORTH_AMERICA		Gallaecimonas		Gallaecimonas
2441685870	MGYA00360257_Bacteria::Proteobacteria:Gammaproteobacteria:::Gallaecimonas	https://www.ebi.ac.uk/metagenomics/samples/SRS1717003	MGYA00360257	506218	DNA sequence reads	NORTH_AMERICA		Gallaecimonas		Gallaecimonas	wetland	coast	sediment
2441680458	MGYA00360252_Bacteria::Proteobacteria:Gammaproteobacteria:::Gallaecimonas	https://www.ebi.ac.uk/metagenomics/samples/SRS1716998	MGYA00360252	509446	DNA sequence reads	NORTH_AMERICA		Gallaecimonas		Gallaecimonas	wetland	coast	sediment
2441672678	MGYA00360250_Bacteria::Proteobacteria:Gammaproteobacteria:::Gallaecimonas	https://www.ebi.ac.uk/metagenomics/samples/SRS1716995	MGYA00360250	498839	DNA sequence reads	NORTH_AMERICA		Gallaecimonas		Gallaecimonas	wetland	coast	sediment
2441657924	MGYA00360243_Bacteria::Proteobacteria:Gammaproteobacteria:::Gallaecimonas	https://www.ebi.ac.uk/metagenomics/samples/SRS1716989	MGYA00360243	1412836	DNA sequence reads	NORTH_AMERICA		Gallaecimonas		Gallaecimonas	wetland	coast	sediment
2441643517	MGYA00360238_Bacteria::Proteobacteria:Gammaproteobacteria:::Gallaecimonas	https://www.ebi.ac.uk/metagenomics/samples/SRS1716983	MGYA00360238	326240	DNA sequence reads	NORTH_AMERICA		Gallaecimonas		Gallaecimonas	wetland	coast	sediment
2441639496	MGYA00360236_Bacteria::Proteobacteria:Gammaproteobacteria:::Gallaecimonas:Gallaecimonas_sp._MA-8	https://www.ebi.ac.uk/metagenomics/samples/SRS1716980	MGYA00360236	1286214	DNA sequence reads	NORTH_AMERICA		Gallaecimonas		Gallaecimonas sp._MA-8	wetland	coast	sediment
2441626369	MGYA00360229_Bacteria::Proteobacteria:Gammaproteobacteria:::Gallaecimonas	https://www.ebi.ac.uk/metagenomics/samples/SRS1716972	MGYA00360229	525961	DNA sequence reads	NORTH_AMERICA		Gallaecimonas		Gallaecimonas	wetland	coast	sediment
2441574384	MGYA00365322_Bacteria::Proteobacteria:Gammaproteobacteria:::Gallaecimonas	https://www.ebi.ac.uk/metagenomics/samples/SRS2378514	MGYA00365322	40281	DNA sequence reads	ASIA		Gallaecimonas		Gallaecimonas	Wetland	Coastal wetland	Sediment
2441561997	MGYA00365305_Bacteria::Proteobacteria:Gammaproteobacteria:::Gallaecimonas	https://www.ebi.ac.uk/metagenomics/samples/SRS2378531	MGYA00365305	48121	DNA sequence reads	ASIA		Gallaecimonas		Gallaecimonas	Wetland	Coastal wetland	Sediment
2441508181	MGYA00365166_Bacteria::Proteobacteria:Gammaproteobacteria:::Gallaecimonas	https://www.ebi.ac.uk/metagenomics/samples/SRS2123028	MGYA00365166	30266	DNA sequence reads	ASIA		Gallaecimonas		Gallaecimonas
2441425443	MGYA00362194_Bacteria::Proteobacteria:Gammaproteobacteria:::Gallaecimonas:Gallaecimonas_sp._MA-8	https://www.ebi.ac.uk/metagenomics/samples/SRS2535735	MGYA00362194	36425	DNA sequence reads			Gallaecimonas		Gallaecimonas sp._MA-8
2441343388	MGYA00360814_Bacteria::Proteobacteria:Gammaproteobacteria:::Gallaecimonas	https://www.ebi.ac.uk/metagenomics/samples/SRS1992154	MGYA00360814	396692	DNA sequence reads			Gallaecimonas		Gallaecimonas
2441343379	MGYA00360813_Bacteria::Proteobacteria:Gammaproteobacteria:::Gallaecimonas	https://www.ebi.ac.uk/metagenomics/samples/SRS1992153	MGYA00360813	301661	DNA sequence reads			Gallaecimonas		Gallaecimonas
2441330805	MGYA00360802_Bacteria::Proteobacteria:Gammaproteobacteria:::Gallaecimonas	https://www.ebi.ac.uk/metagenomics/samples/SRS1992142	MGYA00360802	793960	DNA sequence reads			Gallaecimonas		Gallaecimonas
2441094246	MGYA00358463_Bacteria::Proteobacteria:Gammaproteobacteria:::Gallaecimonas:Gallaecimonas_pentaromativorans	https://www.ebi.ac.uk/metagenomics/samples/SRS595512	MGYA00358463	25464	DNA sequence reads	NORTH_AMERICA		Gallaecimonas	pentaromativorans	Gallaecimonas pentaromativorans	Sediment sample
2441068607	MGYA00366849_Bacteria::Proteobacteria:Gammaproteobacteria:::Gallaecimonas:Gallaecimonas_xiamenensis	https://www.ebi.ac.uk/metagenomics/samples/SRS2220539	MGYA00366849	271636	DNA sequence reads	EUROPE		Gallaecimonas	xiamenensis	Gallaecimonas xiamenensis
2441008988	MGYA00366802_Bacteria::Proteobacteria:Gammaproteobacteria:::Gallaecimonas	https://www.ebi.ac.uk/metagenomics/samples/SRS2220545	MGYA00366802	237780	DNA sequence reads	EUROPE		Gallaecimonas		Gallaecimonas
2440875326	MGYA00358827_Bacteria::Proteobacteria:Gammaproteobacteria:::Gallaecimonas	https://www.ebi.ac.uk/metagenomics/samples/SRS1008821	MGYA00358827	156860	DNA sequence reads	EUROPE		Gallaecimonas		Gallaecimonas
2440873169	MGYA00358824_Bacteria::Proteobacteria:Gammaproteobacteria:::Gallaecimonas	https://www.ebi.ac.uk/metagenomics/samples/SRS1008817	MGYA00358824	422844	DNA sequence reads	EUROPE		Gallaecimonas		Gallaecimonas
2440870382	MGYA00358820_Bacteria::Proteobacteria:Gammaproteobacteria:::Gallaecimonas	https://www.ebi.ac.uk/metagenomics/samples/SRS1008813	MGYA00358820	483936	DNA sequence reads	EUROPE		Gallaecimonas		Gallaecimonas
2440862488	MGYA00358818_Bacteria::Proteobacteria:Gammaproteobacteria:::Gallaecimonas:Gallaecimonas_xiamenensis	https://www.ebi.ac.uk/metagenomics/samples/SRS1008811	MGYA00358818	302700	DNA sequence reads	EUROPE		Gallaecimonas	xiamenensis	Gallaecimonas xiamenensis
2440862160	MGYA00358819_Bacteria::Proteobacteria:Gammaproteobacteria:::Gallaecimonas:Gallaecimonas_xiamenensis	https://www.ebi.ac.uk/metagenomics/samples/SRS1008812	MGYA00358819	664740	DNA sequence reads	EUROPE		Gallaecimonas	xiamenensis	Gallaecimonas xiamenensis
2440734314	MGYA00360001_Bacteria::Proteobacteria:Gammaproteobacteria:::Gallaecimonas:Gallaecimonas_sp._MA-8	https://www.ebi.ac.uk/metagenomics/samples/SRS1534563	MGYA00360001	255733	DNA sequence reads		Atlantic Ocean	Gallaecimonas		Gallaecimonas sp._MA-8
2440664679	MGYA00359059_Bacteria::Proteobacteria:Gammaproteobacteria:::Gallaecimonas	https://www.ebi.ac.uk/metagenomics/samples/SRS1096814	MGYA00359059	654640	DNA sequence reads	NORTH_AMERICA		Gallaecimonas		Gallaecimonas
2440664351	MGYA00359059_Bacteria::Proteobacteria:Gammaproteobacteria:::Gallaecimonas:Gallaecimonas_xiamenensis	https://www.ebi.ac.uk/metagenomics/samples/SRS1096814	MGYA00359059	654640	DNA sequence reads	NORTH_AMERICA		Gallaecimonas	xiamenensis	Gallaecimonas xiamenensis
2440663364	MGYA00359058_Bacteria::Proteobacteria:Gammaproteobacteria:::Gallaecimonas:Gallaecimonas_xiamenensis	https://www.ebi.ac.uk/metagenomics/samples/SRS1096814	MGYA00359058	1133199	DNA sequence reads	NORTH_AMERICA		Gallaecimonas	xiamenensis	Gallaecimonas xiamenensis
2440663033	MGYA00359058_Bacteria::Proteobacteria:Gammaproteobacteria:::Gallaecimonas	https://www.ebi.ac.uk/metagenomics/samples/SRS1096814	MGYA00359058	1133199	DNA sequence reads	NORTH_AMERICA		Gallaecimonas		Gallaecimonas
2440660501	MGYA00359057_Bacteria::Proteobacteria:Gammaproteobacteria:::Gallaecimonas:Gallaecimonas_xiamenensis	https://www.ebi.ac.uk/metagenomics/samples/SRS1096814	MGYA00359057	2015591	DNA sequence reads	NORTH_AMERICA		Gallaecimonas	xiamenensis	Gallaecimonas xiamenensis
2440659103	MGYA00359057_Bacteria::Proteobacteria:Gammaproteobacteria:::Gallaecimonas	https://www.ebi.ac.uk/metagenomics/samples/SRS1096814	MGYA00359057	2015591	DNA sequence reads	NORTH_AMERICA		Gallaecimonas		Gallaecimonas
2440655794	MGYA00359053_Bacteria::Proteobacteria:Gammaproteobacteria:::Gallaecimonas	https://www.ebi.ac.uk/metagenomics/samples/SRS1096814	MGYA00359053	614805	DNA sequence reads	NORTH_AMERICA		Gallaecimonas		Gallaecimonas
2440654429	MGYA00359055_Bacteria::Proteobacteria:Gammaproteobacteria:::Gallaecimonas	https://www.ebi.ac.uk/metagenomics/samples/SRS1096814	MGYA00359055	306883	DNA sequence reads	NORTH_AMERICA		Gallaecimonas		Gallaecimonas
2440642262	MGYA00363374_Bacteria::Proteobacteria:Gammaproteobacteria:::Gallaecimonas	https://www.ebi.ac.uk/metagenomics/samples/SRS3631431	MGYA00363374	281765	DNA sequence reads	SOUTH_AMERICA		Gallaecimonas		Gallaecimonas	aquaculture	marine aquaculture pond	seawater	0
2440550991	MGYA00364398_Bacteria::Proteobacteria:Gammaproteobacteria:::Gallaecimonas:Gallaecimonas_xiamenensis	https://www.ebi.ac.uk/metagenomics/samples/SRS1067504	MGYA00364398	51400000	DNA sequence reads	ASIA		Gallaecimonas	xiamenensis	Gallaecimonas xiamenensis
2440291435	MGYA00355827_Bacteria::Proteobacteria:Gammaproteobacteria:::Gallaecimonas:Gallaecimonas_xiamenensis	https://www.ebi.ac.uk/metagenomics/samples/SRS2822432	MGYA00355827	287892	DNA sequence reads			Gallaecimonas	xiamenensis	Gallaecimonas xiamenensis
2440134578	MGYA00356436_Bacteria::Proteobacteria:Gammaproteobacteria:::Gallaecimonas	https://www.ebi.ac.uk/metagenomics/samples/SRS2543607	MGYA00356436	192081	DNA sequence reads	ASIA		Gallaecimonas		Gallaecimonas
2439904014	MGYA00356773_Bacteria::Proteobacteria:Gammaproteobacteria:::Gallaecimonas	https://www.ebi.ac.uk/metagenomics/samples/SRS635169	MGYA00356773	5903005	DNA sequence reads	NORTH_AMERICA		Gallaecimonas		Gallaecimonas	Marine	Surface	Seawater	1
2439873278	MGYA00355461_Bacteria::Proteobacteria:Gammaproteobacteria:::Gallaecimonas	https://www.ebi.ac.uk/metagenomics/samples/SRS911006	MGYA00355461	1108499	DNA sequence reads	ANTARCTICA		Gallaecimonas		Gallaecimonas
2027064341	MGYA00213320_Bacteria::Proteobacteria:Gammaproteobacteria:::Gallaecimonas	https://www.ebi.ac.uk/metagenomics/samples/SRS2864796	MGYA00213320	89799	DNA sequence reads	ASIA		Gallaecimonas		Gallaecimonas
2026960131	MGYA00217583_Bacteria::Proteobacteria:Gammaproteobacteria:::Gallaecimonas	https://www.ebi.ac.uk/metagenomics/samples/SRS3030789	MGYA00217583	978969	DNA sequence reads	EUROPE		Gallaecimonas		Gallaecimonas	marine biom	sea	water	0
2026954852	MGYA00217582_Bacteria::Proteobacteria:Gammaproteobacteria:::Gallaecimonas	https://www.ebi.ac.uk/metagenomics/samples/SRS3030788	MGYA00217582	624100	DNA sequence reads	EUROPE		Gallaecimonas		Gallaecimonas	marine biom	sea	water	0
2026786598	MGYA00213386_Bacteria::Proteobacteria:Gammaproteobacteria:::Gallaecimonas	https://www.ebi.ac.uk/metagenomics/samples/DRS050582	MGYA00213386	11483	DNA sequence reads		Pacific Ocean	Gallaecimonas		Gallaecimonas	Ocean	Equatorial Pacific	water	0
2026486985	MGYA00182462_Bacteria::Proteobacteria:Gammaproteobacteria:::Gallaecimonas	https://www.ebi.ac.uk/metagenomics/samples/SRS1483133	MGYA00182462	380040	DNA sequence reads			Gallaecimonas		Gallaecimonas
2026460671	MGYA00182421_Bacteria::Proteobacteria:Gammaproteobacteria:::Gallaecimonas	https://www.ebi.ac.uk/metagenomics/samples/SRS1483172	MGYA00182421	212177	DNA sequence reads			Gallaecimonas		Gallaecimonas
2026403724	MGYA00205996_Bacteria::Proteobacteria:Gammaproteobacteria:::Gallaecimonas	https://www.ebi.ac.uk/metagenomics/samples/SRS1115148	MGYA00205996	19700000	DNA sequence reads		Atlantic Ocean	Gallaecimonas		Gallaecimonas
2026393510	MGYA00205992_Bacteria::Proteobacteria:Gammaproteobacteria:::Gallaecimonas	https://www.ebi.ac.uk/metagenomics/samples/SRS1115148	MGYA00205992	7220033	DNA sequence reads		Atlantic Ocean	Gallaecimonas		Gallaecimonas
2026378999	MGYA00205984_Bacteria::Proteobacteria:Gammaproteobacteria:::Gallaecimonas	https://www.ebi.ac.uk/metagenomics/samples/SRS1115148	MGYA00205984	24400000	DNA sequence reads		Atlantic Ocean	Gallaecimonas		Gallaecimonas
2026371760	MGYA00182296_Bacteria::Proteobacteria:Gammaproteobacteria:::Gallaecimonas:Gallaecimonas_xiamenensis	https://www.ebi.ac.uk/metagenomics/samples/SRS1483273	MGYA00182296	52420	DNA sequence reads			Gallaecimonas	xiamenensis	Gallaecimonas xiamenensis
2026371756	MGYA00182296_Bacteria::Proteobacteria:Gammaproteobacteria:::Gallaecimonas	https://www.ebi.ac.uk/metagenomics/samples/SRS1483273	MGYA00182296	52420	DNA sequence reads			Gallaecimonas		Gallaecimonas
2026351277	MGYA00205967_Bacteria::Proteobacteria:Gammaproteobacteria:::Gallaecimonas	https://www.ebi.ac.uk/metagenomics/samples/SRS1115148	MGYA00205967	8562498	DNA sequence reads		Atlantic Ocean	Gallaecimonas		Gallaecimonas
2026215770	MGYA00211275_Bacteria::Proteobacteria:Gammaproteobacteria:::Gallaecimonas	https://www.ebi.ac.uk/metagenomics/samples/SRS1135721	MGYA00211275	203579	DNA sequence reads	ANTARCTICA		Gallaecimonas		Gallaecimonas	Benthic marine sediment	continental shelf	Sediment
2026191205	MGYA00182039_Bacteria::Proteobacteria:Gammaproteobacteria:::Gallaecimonas	https://www.ebi.ac.uk/metagenomics/samples/SRS1483267	MGYA00182039	182035	DNA sequence reads			Gallaecimonas		Gallaecimonas
2026077057	MGYA00175107_Bacteria::Proteobacteria:Gammaproteobacteria:::Gallaecimonas	https://www.ebi.ac.uk/metagenomics/samples/ERS1695979	MGYA00175107	388578	DNA sequence reads			Gallaecimonas		Gallaecimonas	marine benthic	coastal upwelling	sediment
2025937880	MGYA00195856_Bacteria::Proteobacteria:Gammaproteobacteria:::Gallaecimonas	https://www.ebi.ac.uk/metagenomics/samples/SRS2529543	MGYA00195856	44901	DNA sequence reads	NORTH_AMERICA		Gallaecimonas		Gallaecimonas
2025894634	MGYA00178147_Bacteria::Proteobacteria:Gammaproteobacteria:::Gallaecimonas	https://www.ebi.ac.uk/metagenomics/samples/SRS2153120	MGYA00178147	171710	DNA sequence reads	NORTH_AMERICA		Gallaecimonas		Gallaecimonas	marine salt marsh biome	tidal mudflat	sulphate-reducing sediment	20
2025889118	MGYA00178144_Bacteria::Proteobacteria:Gammaproteobacteria:::Gallaecimonas:Gallaecimonas_xiamenensis	https://www.ebi.ac.uk/metagenomics/samples/SRS2153100	MGYA00178144	182649	DNA sequence reads	NORTH_AMERICA		Gallaecimonas	xiamenensis	Gallaecimonas xiamenensis	marine salt marsh biome	tidal mudflat	sulphate-reducing sediment	20
2025876598	MGYA00178131_Bacteria::Proteobacteria:Gammaproteobacteria:::Gallaecimonas	https://www.ebi.ac.uk/metagenomics/samples/SRS2153110	MGYA00178131	161960	DNA sequence reads	NORTH_AMERICA		Gallaecimonas		Gallaecimonas	marine salt marsh biome	tidal mudflat	sulphate-reducing sediment	20
2025849932	MGYA00178106_Bacteria::Proteobacteria:Gammaproteobacteria:::Gallaecimonas	https://www.ebi.ac.uk/metagenomics/samples/SRS2153122	MGYA00178106	106486	DNA sequence reads	NORTH_AMERICA		Gallaecimonas		Gallaecimonas	marine salt marsh biome	tidal mudflat	sulphate-reducing sediment	20
2025715451	MGYA00193646_Bacteria::Proteobacteria:Gammaproteobacteria:::Gallaecimonas	https://www.ebi.ac.uk/metagenomics/samples/SRS2205429	MGYA00193646	42341	DNA sequence reads		Pacific Ocean	Gallaecimonas		Gallaecimonas
2025624321	MGYA00184121_Bacteria::Proteobacteria:Gammaproteobacteria:::Gallaecimonas	https://www.ebi.ac.uk/metagenomics/samples/SRS2493381	MGYA00184121	341135	DNA sequence reads	NORTH_AMERICA		Gallaecimonas		Gallaecimonas	Sea beach	Beach	Seawater
2025617589	MGYA00184116_Bacteria::Proteobacteria:Gammaproteobacteria:::Gallaecimonas	https://www.ebi.ac.uk/metagenomics/samples/SRS2493382	MGYA00184116	300407	DNA sequence reads	NORTH_AMERICA		Gallaecimonas		Gallaecimonas	Sea beach	Beach	Sand
2025599141	MGYA00184102_Bacteria::Proteobacteria:Gammaproteobacteria:::Gallaecimonas	https://www.ebi.ac.uk/metagenomics/samples/SRS2493384	MGYA00184102	456345	DNA sequence reads	NORTH_AMERICA		Gallaecimonas		Gallaecimonas	Sea beach	Beach	Sand
2025596852	MGYA00184101_Bacteria::Proteobacteria:Gammaproteobacteria:::Gallaecimonas	https://www.ebi.ac.uk/metagenomics/samples/SRS2493380	MGYA00184101	401614	DNA sequence reads	NORTH_AMERICA		Gallaecimonas		Gallaecimonas	Sea beach	Beach	Sand
2025560882	MGYA00184068_Bacteria::Proteobacteria:Gammaproteobacteria:::Gallaecimonas:Gallaecimonas_sp._MA-8	https://www.ebi.ac.uk/metagenomics/samples/SRS2493425	MGYA00184068	432143	DNA sequence reads	NORTH_AMERICA		Gallaecimonas		Gallaecimonas sp._MA-8	Sea beach	Beach	Sand
2025497166	MGYA00175591_Bacteria::Proteobacteria:Gammaproteobacteria:::Gallaecimonas	https://www.ebi.ac.uk/metagenomics/samples/ERS2070257	MGYA00175591	48997	DNA sequence reads	NORTH_AMERICA		Gallaecimonas		Gallaecimonas	ENVO_03000034	ENVO_00000045	sediment
2025444546	MGYA00175533_Bacteria::Proteobacteria:Gammaproteobacteria:::Gallaecimonas	https://www.ebi.ac.uk/metagenomics/samples/ERS2070283	MGYA00175533	56949	DNA sequence reads	NORTH_AMERICA		Gallaecimonas		Gallaecimonas	ENVO_03000034	ENVO_00000045	sediment
2025282610	MGYA00196061_Bacteria::Proteobacteria:Gammaproteobacteria:::Gallaecimonas	https://www.ebi.ac.uk/metagenomics/samples/ERS2393299	MGYA00196061	82375	DNA sequence reads	NORTH_AMERICA		Gallaecimonas		Gallaecimonas	marine pelagic	costal inlet	biofilm	1
2025200014	MGYA00208189_Bacteria::Proteobacteria:Gammaproteobacteria:::Gallaecimonas:Gallaecimonas_xiamenensis	https://www.ebi.ac.uk/metagenomics/samples/SRS716667	MGYA00208189	237903	DNA sequence reads		Baltic Sea	Gallaecimonas	xiamenensis	Gallaecimonas xiamenensis
2025197198	MGYA00208185_Bacteria::Proteobacteria:Gammaproteobacteria:::Gallaecimonas	https://www.ebi.ac.uk/metagenomics/samples/SRS716663	MGYA00208185	109994	DNA sequence reads		Baltic Sea	Gallaecimonas		Gallaecimonas
2025195803	MGYA00208183_Bacteria::Proteobacteria:Gammaproteobacteria:::Gallaecimonas:Gallaecimonas_xiamenensis	https://www.ebi.ac.uk/metagenomics/samples/SRS716668	MGYA00208183	125031	DNA sequence reads		Baltic Sea	Gallaecimonas	xiamenensis	Gallaecimonas xiamenensis
2025189737	MGYA00208173_Bacteria::Proteobacteria:Gammaproteobacteria:::Gallaecimonas:Gallaecimonas_xiamenensis	https://www.ebi.ac.uk/metagenomics/samples/SRS716645	MGYA00208173	50280	DNA sequence reads		Baltic Sea	Gallaecimonas	xiamenensis	Gallaecimonas xiamenensis
2025188142	MGYA00208170_Bacteria::Proteobacteria:Gammaproteobacteria:::Gallaecimonas:Gallaecimonas_xiamenensis	https://www.ebi.ac.uk/metagenomics/samples/SRS716649	MGYA00208170	115864	DNA sequence reads		Baltic Sea	Gallaecimonas	xiamenensis	Gallaecimonas xiamenensis
2025187031	MGYA00208168_Bacteria::Proteobacteria:Gammaproteobacteria:::Gallaecimonas:Gallaecimonas_xiamenensis	https://www.ebi.ac.uk/metagenomics/samples/SRS716660	MGYA00208168	144095	DNA sequence reads		Baltic Sea	Gallaecimonas	xiamenensis	Gallaecimonas xiamenensis
2025183721	MGYA00208163_Bacteria::Proteobacteria:Gammaproteobacteria:::Gallaecimonas:Gallaecimonas_xiamenensis	https://www.ebi.ac.uk/metagenomics/samples/SRS716665	MGYA00208163	360916	DNA sequence reads		Baltic Sea	Gallaecimonas	xiamenensis	Gallaecimonas xiamenensis
2025040359	MGYA00195255_Bacteria::Proteobacteria:Gammaproteobacteria:::Gallaecimonas	https://www.ebi.ac.uk/metagenomics/samples/SRS2223202	MGYA00195255	49634	DNA sequence reads	ANTARCTICA		Gallaecimonas		Gallaecimonas
2024885907	MGYA00209670_Bacteria::Proteobacteria:Gammaproteobacteria:::Gallaecimonas:Gallaecimonas_sp._MA-8	https://www.ebi.ac.uk/metagenomics/samples/SRS2151191	MGYA00209670	480196	DNA sequence reads	OCEANIA		Gallaecimonas		Gallaecimonas sp._MA-8				10
2024829438	MGYA00209648_Bacteria::Proteobacteria:Gammaproteobacteria:::Gallaecimonas:Gallaecimonas_sp._MA-8	https://www.ebi.ac.uk/metagenomics/samples/SRS2151215	MGYA00209648	1272787	DNA sequence reads	OCEANIA		Gallaecimonas		Gallaecimonas sp._MA-8
2024828299	MGYA00209648_Bacteria::Proteobacteria:Gammaproteobacteria:::Gallaecimonas	https://www.ebi.ac.uk/metagenomics/samples/SRS2151215	MGYA00209648	1272787	DNA sequence reads	OCEANIA		Gallaecimonas		Gallaecimonas
2024690896	MGYA00192625_Bacteria::Proteobacteria:Gammaproteobacteria:::Gallaecimonas	https://www.ebi.ac.uk/metagenomics/samples/DRS018935	MGYA00192625	52934	DNA sequence reads	ASIA		Gallaecimonas		Gallaecimonas	coastal biome	natural environment	water	0.5
2024282079	MGYA00185955_Bacteria::Proteobacteria:Gammaproteobacteria:::Gallaecimonas	https://www.ebi.ac.uk/metagenomics/samples/ERS1576268	MGYA00185955	138912	DNA sequence reads		Arctic Ocean	Gallaecimonas		Gallaecimonas
2024260655	MGYA00185922_Bacteria::Proteobacteria:Gammaproteobacteria:::Gallaecimonas	https://www.ebi.ac.uk/metagenomics/samples/ERS1576248	MGYA00185922	185648	DNA sequence reads		Arctic Ocean	Gallaecimonas		Gallaecimonas
2024250211	MGYA00185905_Bacteria::Proteobacteria:Gammaproteobacteria:::Gallaecimonas	https://www.ebi.ac.uk/metagenomics/samples/ERS1576258	MGYA00185905	168882	DNA sequence reads		Arctic Ocean	Gallaecimonas		Gallaecimonas
2024133231	MGYA00193266_Bacteria::Proteobacteria:Gammaproteobacteria:::Gallaecimonas	https://www.ebi.ac.uk/metagenomics/samples/SRS2597025	MGYA00193266	178661	DNA sequence reads			Gallaecimonas		Gallaecimonas	marine	sea water	water	0.1
2024130574	MGYA00193260_Bacteria::Proteobacteria:Gammaproteobacteria:::Gallaecimonas	https://www.ebi.ac.uk/metagenomics/samples/SRS2596973	MGYA00193260	153663	DNA sequence reads			Gallaecimonas		Gallaecimonas	marine	sea water	water	0.1
2024129140	MGYA00193257_Bacteria::Proteobacteria:Gammaproteobacteria:::Gallaecimonas	https://www.ebi.ac.uk/metagenomics/samples/SRS2597021	MGYA00193257	170782	DNA sequence reads			Gallaecimonas		Gallaecimonas	marine	sea water	water	0.1
2024128082	MGYA00193255_Bacteria::Proteobacteria:Gammaproteobacteria:::Gallaecimonas	https://www.ebi.ac.uk/metagenomics/samples/SRS2597040	MGYA00193255	180224	DNA sequence reads			Gallaecimonas		Gallaecimonas	marine	sea water	water	0.1
2024126237	MGYA00193249_Bacteria::Proteobacteria:Gammaproteobacteria:::Gallaecimonas	https://www.ebi.ac.uk/metagenomics/samples/SRS2596969	MGYA00193249	377662	DNA sequence reads			Gallaecimonas		Gallaecimonas	marine	sea water	water	0.1
2024123667	MGYA00193242_Bacteria::Proteobacteria:Gammaproteobacteria:::Gallaecimonas	https://www.ebi.ac.uk/metagenomics/samples/SRS2597063	MGYA00193242	203859	DNA sequence reads			Gallaecimonas		Gallaecimonas	marine	sea water	water	0.1
2024119666	MGYA00193231_Bacteria::Proteobacteria:Gammaproteobacteria:::Gallaecimonas	https://www.ebi.ac.uk/metagenomics/samples/SRS2597066	MGYA00193231	213745	DNA sequence reads			Gallaecimonas		Gallaecimonas	marine	sea water	water	0.1
2024119348	MGYA00193230_Bacteria::Proteobacteria:Gammaproteobacteria:::Gallaecimonas	https://www.ebi.ac.uk/metagenomics/samples/SRS2597053	MGYA00193230	248478	DNA sequence reads			Gallaecimonas		Gallaecimonas	marine	sea water	water	0.1
2024115756	MGYA00193219_Bacteria::Proteobacteria:Gammaproteobacteria:::Gallaecimonas	https://www.ebi.ac.uk/metagenomics/samples/SRS2597031	MGYA00193219	239925	DNA sequence reads			Gallaecimonas		Gallaecimonas	marine	sea water	water	0.1
2024115453	MGYA00193220_Bacteria::Proteobacteria:Gammaproteobacteria:::Gallaecimonas	https://www.ebi.ac.uk/metagenomics/samples/SRS2597073	MGYA00193220	123053	DNA sequence reads			Gallaecimonas		Gallaecimonas	marine	sea water	water	0.1
2024114754	MGYA00193218_Bacteria::Proteobacteria:Gammaproteobacteria:::Gallaecimonas	https://www.ebi.ac.uk/metagenomics/samples/SRS2597054	MGYA00193218	295256	DNA sequence reads			Gallaecimonas		Gallaecimonas	marine	sea water	water	0.1
2024113922	MGYA00193214_Bacteria::Proteobacteria:Gammaproteobacteria:::Gallaecimonas	https://www.ebi.ac.uk/metagenomics/samples/SRS2597084	MGYA00193214	144061	DNA sequence reads			Gallaecimonas		Gallaecimonas	marine	sea water	water	0.1
2024112411	MGYA00193211_Bacteria::Proteobacteria:Gammaproteobacteria:::Gallaecimonas	https://www.ebi.ac.uk/metagenomics/samples/SRS2597058	MGYA00193211	134063	DNA sequence reads			Gallaecimonas		Gallaecimonas	marine	sea water	water	0.1
2024112111	MGYA00193210_Bacteria::Proteobacteria:Gammaproteobacteria:::Gallaecimonas	https://www.ebi.ac.uk/metagenomics/samples/SRS2597081	MGYA00193210	185892	DNA sequence reads			Gallaecimonas		Gallaecimonas	marine	sea water	water	0.1
2024109682	MGYA00193205_Bacteria::Proteobacteria:Gammaproteobacteria:::Gallaecimonas	https://www.ebi.ac.uk/metagenomics/samples/SRS2597078	MGYA00193205	183178	DNA sequence reads			Gallaecimonas		Gallaecimonas	marine	sea water	water	0.1
2024109615	MGYA00193204_Bacteria::Proteobacteria:Gammaproteobacteria:::Gallaecimonas	https://www.ebi.ac.uk/metagenomics/samples/SRS2596972	MGYA00193204	209237	DNA sequence reads			Gallaecimonas		Gallaecimonas	marine	sea water	water	0.1
2024108684	MGYA00193199_Bacteria::Proteobacteria:Gammaproteobacteria:::Gallaecimonas	https://www.ebi.ac.uk/metagenomics/samples/SRS2597042	MGYA00193199	152807	DNA sequence reads			Gallaecimonas		Gallaecimonas	marine	sea water	water	0.1
2024106167	MGYA00193195_Bacteria::Proteobacteria:Gammaproteobacteria:::Gallaecimonas	https://www.ebi.ac.uk/metagenomics/samples/SRS2596978	MGYA00193195	248966	DNA sequence reads			Gallaecimonas		Gallaecimonas	marine	sea water	water	0.1
2024103025	MGYA00193186_Bacteria::Proteobacteria:Gammaproteobacteria:::Gallaecimonas:Gallaecimonas_sp._MA-8	https://www.ebi.ac.uk/metagenomics/samples/SRS2597041	MGYA00193186	101136	DNA sequence reads			Gallaecimonas		Gallaecimonas sp._MA-8	marine	sea water	water	0.1
2024102816	MGYA00193181_Bacteria::Proteobacteria:Gammaproteobacteria:::Gallaecimonas	https://www.ebi.ac.uk/metagenomics/samples/SRS2597037	MGYA00193181	151522	DNA sequence reads			Gallaecimonas		Gallaecimonas	marine	sea water	water	0.1
2024101753	MGYA00193183_Bacteria::Proteobacteria:Gammaproteobacteria:::Gallaecimonas	https://www.ebi.ac.uk/metagenomics/samples/SRS2597029	MGYA00193183	131602	DNA sequence reads			Gallaecimonas		Gallaecimonas	marine	sea water	water	0.1
2024101276	MGYA00193180_Bacteria::Proteobacteria:Gammaproteobacteria:::Gallaecimonas	https://www.ebi.ac.uk/metagenomics/samples/SRS2596980	MGYA00193180	210590	DNA sequence reads			Gallaecimonas		Gallaecimonas	marine	sea water	water	0.1
2024099306	MGYA00193175_Bacteria::Proteobacteria:Gammaproteobacteria:::Gallaecimonas	https://www.ebi.ac.uk/metagenomics/samples/SRS2597005	MGYA00193175	178584	DNA sequence reads			Gallaecimonas		Gallaecimonas	marine	sea water	water	0.1
2024098522	MGYA00193173_Bacteria::Proteobacteria:Gammaproteobacteria:::Gallaecimonas	https://www.ebi.ac.uk/metagenomics/samples/SRS2597050	MGYA00193173	141075	DNA sequence reads			Gallaecimonas		Gallaecimonas	marine	sea water	water	0.1
2024098472	MGYA00193174_Bacteria::Proteobacteria:Gammaproteobacteria:::Gallaecimonas	https://www.ebi.ac.uk/metagenomics/samples/SRS2597023	MGYA00193174	217446	DNA sequence reads			Gallaecimonas		Gallaecimonas	marine	sea water	water	0.1
2024098147	MGYA00193170_Bacteria::Proteobacteria:Gammaproteobacteria:::Gallaecimonas	https://www.ebi.ac.uk/metagenomics/samples/SRS2597059	MGYA00193170	137454	DNA sequence reads			Gallaecimonas		Gallaecimonas	marine	sea water	water	0.1
2024097995	MGYA00193172_Bacteria::Proteobacteria:Gammaproteobacteria:::Gallaecimonas	https://www.ebi.ac.uk/metagenomics/samples/SRS2597071	MGYA00193172	259720	DNA sequence reads			Gallaecimonas		Gallaecimonas	marine	sea water	water	0.1
2024009703	MGYA00166182_Bacteria::Proteobacteria:Gammaproteobacteria:::Gallaecimonas:Gallaecimonas_xiamenensis	https://www.ebi.ac.uk/metagenomics/samples/SRS1921948	MGYA00166182	164855	DNA sequence reads			Gallaecimonas	xiamenensis	Gallaecimonas xiamenensis	marine	sea coast	water
2024004223	MGYA00166178_Bacteria::Proteobacteria:Gammaproteobacteria:::Gallaecimonas:Gallaecimonas_xiamenensis	https://www.ebi.ac.uk/metagenomics/samples/SRS1922018	MGYA00166178	174396	DNA sequence reads			Gallaecimonas	xiamenensis	Gallaecimonas xiamenensis	marine	sea coast	water
2023998880	MGYA00166172_Bacteria::Proteobacteria:Gammaproteobacteria:::Gallaecimonas:Gallaecimonas_xiamenensis	https://www.ebi.ac.uk/metagenomics/samples/SRS1922013	MGYA00166172	212949	DNA sequence reads			Gallaecimonas	xiamenensis	Gallaecimonas xiamenensis	marine	sea coast	water
2023981138	MGYA00166157_Bacteria::Proteobacteria:Gammaproteobacteria:::Gallaecimonas	https://www.ebi.ac.uk/metagenomics/samples/SRS1922009	MGYA00166157	447433	DNA sequence reads			Gallaecimonas		Gallaecimonas	marine	sea coast	water
2023975892	MGYA00166150_Bacteria::Proteobacteria:Gammaproteobacteria:::Gallaecimonas	https://www.ebi.ac.uk/metagenomics/samples/SRS1922020	MGYA00166150	172512	DNA sequence reads			Gallaecimonas		Gallaecimonas	marine	sea coast	water
2023973334	MGYA00166150_Bacteria::Proteobacteria:Gammaproteobacteria:::Gallaecimonas:Gallaecimonas_xiamenensis	https://www.ebi.ac.uk/metagenomics/samples/SRS1922020	MGYA00166150	172512	DNA sequence reads			Gallaecimonas	xiamenensis	Gallaecimonas xiamenensis	marine	sea coast	water
2023944997	MGYA00166119_Bacteria::Proteobacteria:Gammaproteobacteria:::Gallaecimonas:Gallaecimonas_xiamenensis	https://www.ebi.ac.uk/metagenomics/samples/SRS1921996	MGYA00166119	206850	DNA sequence reads			Gallaecimonas	xiamenensis	Gallaecimonas xiamenensis	marine	sea coast	water
2023944587	MGYA00166119_Bacteria::Proteobacteria:Gammaproteobacteria:::Gallaecimonas	https://www.ebi.ac.uk/metagenomics/samples/SRS1921996	MGYA00166119	206850	DNA sequence reads			Gallaecimonas		Gallaecimonas	marine	sea coast	water
2023941760	MGYA00166113_Bacteria::Proteobacteria:Gammaproteobacteria:::Gallaecimonas	https://www.ebi.ac.uk/metagenomics/samples/SRS1922014	MGYA00166113	265404	DNA sequence reads			Gallaecimonas		Gallaecimonas	marine	sea coast	water
2023940203	MGYA00166113_Bacteria::Proteobacteria:Gammaproteobacteria:::Gallaecimonas:Gallaecimonas_xiamenensis	https://www.ebi.ac.uk/metagenomics/samples/SRS1922014	MGYA00166113	265404	DNA sequence reads			Gallaecimonas	xiamenensis	Gallaecimonas xiamenensis	marine	sea coast	water
2023931664	MGYA00166101_Bacteria::Proteobacteria:Gammaproteobacteria:::Gallaecimonas	https://www.ebi.ac.uk/metagenomics/samples/SRS1922018	MGYA00166101	162798	DNA sequence reads			Gallaecimonas		Gallaecimonas	marine	sea coast	water
2023931169	MGYA00166101_Bacteria::Proteobacteria:Gammaproteobacteria:::Gallaecimonas:Gallaecimonas_xiamenensis	https://www.ebi.ac.uk/metagenomics/samples/SRS1922018	MGYA00166101	162798	DNA sequence reads			Gallaecimonas	xiamenensis	Gallaecimonas xiamenensis	marine	sea coast	water
2023930799	MGYA00166103_Bacteria::Proteobacteria:Gammaproteobacteria:::Gallaecimonas:Gallaecimonas_xiamenensis	https://www.ebi.ac.uk/metagenomics/samples/SRS1922019	MGYA00166103	268582	DNA sequence reads			Gallaecimonas	xiamenensis	Gallaecimonas xiamenensis	marine	sea coast	water
2023930768	MGYA00166103_Bacteria::Proteobacteria:Gammaproteobacteria:::Gallaecimonas	https://www.ebi.ac.uk/metagenomics/samples/SRS1922019	MGYA00166103	268582	DNA sequence reads			Gallaecimonas		Gallaecimonas	marine	sea coast	water
2023924183	MGYA00166095_Bacteria::Proteobacteria:Gammaproteobacteria:::Gallaecimonas:Gallaecimonas_xiamenensis	https://www.ebi.ac.uk/metagenomics/samples/SRS1921990	MGYA00166095	337297	DNA sequence reads			Gallaecimonas	xiamenensis	Gallaecimonas xiamenensis	marine	sea coast	water
2023911982	MGYA00166083_Bacteria::Proteobacteria:Gammaproteobacteria:::Gallaecimonas:Gallaecimonas_xiamenensis	https://www.ebi.ac.uk/metagenomics/samples/SRS1922011	MGYA00166083	297028	DNA sequence reads			Gallaecimonas	xiamenensis	Gallaecimonas xiamenensis	marine	sea coast	water
2023911300	MGYA00166083_Bacteria::Proteobacteria:Gammaproteobacteria:::Gallaecimonas	https://www.ebi.ac.uk/metagenomics/samples/SRS1922011	MGYA00166083	297028	DNA sequence reads			Gallaecimonas		Gallaecimonas	marine	sea coast	water
2023904689	MGYA00166075_Bacteria::Proteobacteria:Gammaproteobacteria:::Gallaecimonas:Gallaecimonas_xiamenensis	https://www.ebi.ac.uk/metagenomics/samples/SRS1922019	MGYA00166075	217597	DNA sequence reads			Gallaecimonas	xiamenensis	Gallaecimonas xiamenensis	marine	sea coast	water
2023874117	MGYA00166045_Bacteria::Proteobacteria:Gammaproteobacteria:::Gallaecimonas:Gallaecimonas_xiamenensis	https://www.ebi.ac.uk/metagenomics/samples/SRS1922017	MGYA00166045	136048	DNA sequence reads			Gallaecimonas	xiamenensis	Gallaecimonas xiamenensis	marine	sea coast	water
2023868445	MGYA00166037_Bacteria::Proteobacteria:Gammaproteobacteria:::Gallaecimonas:Gallaecimonas_xiamenensis	https://www.ebi.ac.uk/metagenomics/samples/SRS1922013	MGYA00166037	105641	DNA sequence reads			Gallaecimonas	xiamenensis	Gallaecimonas xiamenensis	marine	sea coast	water
2023849263	MGYA00166021_Bacteria::Proteobacteria:Gammaproteobacteria:::Gallaecimonas:Gallaecimonas_xiamenensis	https://www.ebi.ac.uk/metagenomics/samples/SRS1922017	MGYA00166021	250664	DNA sequence reads			Gallaecimonas	xiamenensis	Gallaecimonas xiamenensis	marine	sea coast	water
2023832020	MGYA00166004_Bacteria::Proteobacteria:Gammaproteobacteria:::Gallaecimonas	https://www.ebi.ac.uk/metagenomics/samples/SRS1922020	MGYA00166004	163004	DNA sequence reads			Gallaecimonas		Gallaecimonas	marine	sea coast	water
2023831587	MGYA00166004_Bacteria::Proteobacteria:Gammaproteobacteria:::Gallaecimonas:Gallaecimonas_xiamenensis	https://www.ebi.ac.uk/metagenomics/samples/SRS1922020	MGYA00166004	163004	DNA sequence reads			Gallaecimonas	xiamenensis	Gallaecimonas xiamenensis	marine	sea coast	water
2023830563	MGYA00166003_Bacteria::Proteobacteria:Gammaproteobacteria:::Gallaecimonas	https://www.ebi.ac.uk/metagenomics/samples/SRS1922013	MGYA00166003	296556	DNA sequence reads			Gallaecimonas		Gallaecimonas	marine	sea coast	water
2023830497	MGYA00166003_Bacteria::Proteobacteria:Gammaproteobacteria:::Gallaecimonas:Gallaecimonas_xiamenensis	https://www.ebi.ac.uk/metagenomics/samples/SRS1922013	MGYA00166003	296556	DNA sequence reads			Gallaecimonas	xiamenensis	Gallaecimonas xiamenensis	marine	sea coast	water
2023828106	MGYA00166001_Bacteria::Proteobacteria:Gammaproteobacteria:::Gallaecimonas:Gallaecimonas_xiamenensis	https://www.ebi.ac.uk/metagenomics/samples/SRS1922013	MGYA00166001	172255	DNA sequence reads			Gallaecimonas	xiamenensis	Gallaecimonas xiamenensis	marine	sea coast	water
2023827876	MGYA00166001_Bacteria::Proteobacteria:Gammaproteobacteria:::Gallaecimonas	https://www.ebi.ac.uk/metagenomics/samples/SRS1922013	MGYA00166001	172255	DNA sequence reads			Gallaecimonas		Gallaecimonas	marine	sea coast	water
2023814352	MGYA00165987_Bacteria::Proteobacteria:Gammaproteobacteria:::Gallaecimonas:Gallaecimonas_xiamenensis	https://www.ebi.ac.uk/metagenomics/samples/SRS1922018	MGYA00165987	224618	DNA sequence reads			Gallaecimonas	xiamenensis	Gallaecimonas xiamenensis	marine	sea coast	water
2023793857	MGYA00165960_Bacteria::Proteobacteria:Gammaproteobacteria:::Gallaecimonas	https://www.ebi.ac.uk/metagenomics/samples/SRS1922013	MGYA00165960	213945	DNA sequence reads			Gallaecimonas		Gallaecimonas	marine	sea coast	water
2023792306	MGYA00165960_Bacteria::Proteobacteria:Gammaproteobacteria:::Gallaecimonas:Gallaecimonas_xiamenensis	https://www.ebi.ac.uk/metagenomics/samples/SRS1922013	MGYA00165960	213945	DNA sequence reads			Gallaecimonas	xiamenensis	Gallaecimonas xiamenensis	marine	sea coast	water
2023765738	MGYA00165934_Bacteria::Proteobacteria:Gammaproteobacteria:::Gallaecimonas	https://www.ebi.ac.uk/metagenomics/samples/SRS1921986	MGYA00165934	269736	DNA sequence reads			Gallaecimonas		Gallaecimonas	marine	sea coast	water
2023751570	MGYA00165917_Bacteria::Proteobacteria:Gammaproteobacteria:::Gallaecimonas:Gallaecimonas_xiamenensis	https://www.ebi.ac.uk/metagenomics/samples/SRS1922013	MGYA00165917	202720	DNA sequence reads			Gallaecimonas	xiamenensis	Gallaecimonas xiamenensis	marine	sea coast	water
2023750073	MGYA00165917_Bacteria::Proteobacteria:Gammaproteobacteria:::Gallaecimonas	https://www.ebi.ac.uk/metagenomics/samples/SRS1922013	MGYA00165917	202720	DNA sequence reads			Gallaecimonas		Gallaecimonas	marine	sea coast	water
2023662724	MGYA00165827_Bacteria::Proteobacteria:Gammaproteobacteria:::Gallaecimonas:Gallaecimonas_xiamenensis	https://www.ebi.ac.uk/metagenomics/samples/SRS1922020	MGYA00165827	167861	DNA sequence reads			Gallaecimonas	xiamenensis	Gallaecimonas xiamenensis	marine	sea coast	water
2023651130	MGYA00165817_Bacteria::Proteobacteria:Gammaproteobacteria:::Gallaecimonas:Gallaecimonas_xiamenensis	https://www.ebi.ac.uk/metagenomics/samples/SRS1922010	MGYA00165817	170861	DNA sequence reads			Gallaecimonas	xiamenensis	Gallaecimonas xiamenensis	marine	sea coast	water
2023641322	MGYA00165809_Bacteria::Proteobacteria:Gammaproteobacteria:::Gallaecimonas	https://www.ebi.ac.uk/metagenomics/samples/SRS1922010	MGYA00165809	198488	DNA sequence reads			Gallaecimonas		Gallaecimonas	marine	sea coast	water
2023641013	MGYA00165809_Bacteria::Proteobacteria:Gammaproteobacteria:::Gallaecimonas:Gallaecimonas_xiamenensis	https://www.ebi.ac.uk/metagenomics/samples/SRS1922010	MGYA00165809	198488	DNA sequence reads			Gallaecimonas	xiamenensis	Gallaecimonas xiamenensis	marine	sea coast	water
2023630079	MGYA00165798_Bacteria::Proteobacteria:Gammaproteobacteria:::Gallaecimonas:Gallaecimonas_xiamenensis	https://www.ebi.ac.uk/metagenomics/samples/SRS1922019	MGYA00165798	243969	DNA sequence reads			Gallaecimonas	xiamenensis	Gallaecimonas xiamenensis	marine	sea coast	water
2023629821	MGYA00165798_Bacteria::Proteobacteria:Gammaproteobacteria:::Gallaecimonas	https://www.ebi.ac.uk/metagenomics/samples/SRS1922019	MGYA00165798	243969	DNA sequence reads			Gallaecimonas		Gallaecimonas	marine	sea coast	water
2023597668	MGYA00174466_Bacteria::Proteobacteria:Gammaproteobacteria:::Gallaecimonas	https://www.ebi.ac.uk/metagenomics/samples/SRS1775851	MGYA00174466	116008	DNA sequence reads	NORTH_AMERICA		Gallaecimonas		Gallaecimonas
2023566997	MGYA00165735_Bacteria::Proteobacteria:Gammaproteobacteria:::Gallaecimonas:Gallaecimonas_xiamenensis	https://www.ebi.ac.uk/metagenomics/samples/SRS1922018	MGYA00165735	243317	DNA sequence reads			Gallaecimonas	xiamenensis	Gallaecimonas xiamenensis	marine	sea coast	water
2023555877	MGYA00165722_Bacteria::Proteobacteria:Gammaproteobacteria:::Gallaecimonas:Gallaecimonas_xiamenensis	https://www.ebi.ac.uk/metagenomics/samples/SRS1922015	MGYA00165722	272734	DNA sequence reads			Gallaecimonas	xiamenensis	Gallaecimonas xiamenensis	marine	sea coast	water
2023555811	MGYA00165722_Bacteria::Proteobacteria:Gammaproteobacteria:::Gallaecimonas	https://www.ebi.ac.uk/metagenomics/samples/SRS1922015	MGYA00165722	272734	DNA sequence reads			Gallaecimonas		Gallaecimonas	marine	sea coast	water
2023448246	MGYA00165615_Bacteria::Proteobacteria:Gammaproteobacteria:::Gallaecimonas:Gallaecimonas_xiamenensis	https://www.ebi.ac.uk/metagenomics/samples/SRS1922014	MGYA00165615	243637	DNA sequence reads			Gallaecimonas	xiamenensis	Gallaecimonas xiamenensis	marine	sea coast	water
2023448205	MGYA00165615_Bacteria::Proteobacteria:Gammaproteobacteria:::Gallaecimonas	https://www.ebi.ac.uk/metagenomics/samples/SRS1922014	MGYA00165615	243637	DNA sequence reads			Gallaecimonas		Gallaecimonas	marine	sea coast	water
2023440504	MGYA00165605_Bacteria::Proteobacteria:Gammaproteobacteria:::Gallaecimonas:Gallaecimonas_xiamenensis	https://www.ebi.ac.uk/metagenomics/samples/SRS1922012	MGYA00165605	193482	DNA sequence reads			Gallaecimonas	xiamenensis	Gallaecimonas xiamenensis	marine	sea coast	water
2023440251	MGYA00165605_Bacteria::Proteobacteria:Gammaproteobacteria:::Gallaecimonas	https://www.ebi.ac.uk/metagenomics/samples/SRS1922012	MGYA00165605	193482	DNA sequence reads			Gallaecimonas		Gallaecimonas	marine	sea coast	water
2023420585	MGYA00165587_Bacteria::Proteobacteria:Gammaproteobacteria:::Gallaecimonas:Gallaecimonas_xiamenensis	https://www.ebi.ac.uk/metagenomics/samples/SRS1922011	MGYA00165587	252965	DNA sequence reads			Gallaecimonas	xiamenensis	Gallaecimonas xiamenensis	marine	sea coast	water
2023415293	MGYA00165582_Bacteria::Proteobacteria:Gammaproteobacteria:::Gallaecimonas:Gallaecimonas_xiamenensis	https://www.ebi.ac.uk/metagenomics/samples/SRS1922012	MGYA00165582	147131	DNA sequence reads			Gallaecimonas	xiamenensis	Gallaecimonas xiamenensis	marine	sea coast	water
2023384502	MGYA00165549_Bacteria::Proteobacteria:Gammaproteobacteria:::Gallaecimonas:Gallaecimonas_xiamenensis	https://www.ebi.ac.uk/metagenomics/samples/SRS1922023	MGYA00165549	342582	DNA sequence reads			Gallaecimonas	xiamenensis	Gallaecimonas xiamenensis	marine	sea coast	water
2023384288	MGYA00165548_Bacteria::Proteobacteria:Gammaproteobacteria:::Gallaecimonas	https://www.ebi.ac.uk/metagenomics/samples/SRS1922012	MGYA00165548	132331	DNA sequence reads			Gallaecimonas		Gallaecimonas	marine	sea coast	water
2023384154	MGYA00165549_Bacteria::Proteobacteria:Gammaproteobacteria:::Gallaecimonas	https://www.ebi.ac.uk/metagenomics/samples/SRS1922023	MGYA00165549	342582	DNA sequence reads			Gallaecimonas		Gallaecimonas	marine	sea coast	water
2023381999	MGYA00165548_Bacteria::Proteobacteria:Gammaproteobacteria:::Gallaecimonas:Gallaecimonas_xiamenensis	https://www.ebi.ac.uk/metagenomics/samples/SRS1922012	MGYA00165548	132331	DNA sequence reads			Gallaecimonas	xiamenensis	Gallaecimonas xiamenensis	marine	sea coast	water
2023375478	MGYA00165542_Bacteria::Proteobacteria:Gammaproteobacteria:::Gallaecimonas:Gallaecimonas_xiamenensis	https://www.ebi.ac.uk/metagenomics/samples/SRS1922018	MGYA00165542	165232	DNA sequence reads			Gallaecimonas	xiamenensis	Gallaecimonas xiamenensis	marine	sea coast	water
2023361686	MGYA00165524_Bacteria::Proteobacteria:Gammaproteobacteria:::Gallaecimonas:Gallaecimonas_xiamenensis	https://www.ebi.ac.uk/metagenomics/samples/SRS1922014	MGYA00165524	134716	DNA sequence reads			Gallaecimonas	xiamenensis	Gallaecimonas xiamenensis	marine	sea coast	water
2023325316	MGYA00165486_Bacteria::Proteobacteria:Gammaproteobacteria:::Gallaecimonas:Gallaecimonas_xiamenensis	https://www.ebi.ac.uk/metagenomics/samples/SRS1922019	MGYA00165486	609389	DNA sequence reads			Gallaecimonas	xiamenensis	Gallaecimonas xiamenensis	marine	sea coast	water
2023324794	MGYA00165486_Bacteria::Proteobacteria:Gammaproteobacteria:::Gallaecimonas	https://www.ebi.ac.uk/metagenomics/samples/SRS1922019	MGYA00165486	609389	DNA sequence reads			Gallaecimonas		Gallaecimonas	marine	sea coast	water
2023313700	MGYA00165478_Bacteria::Proteobacteria:Gammaproteobacteria:::Gallaecimonas:Gallaecimonas_xiamenensis	https://www.ebi.ac.uk/metagenomics/samples/SRS1922013	MGYA00165478	161771	DNA sequence reads			Gallaecimonas	xiamenensis	Gallaecimonas xiamenensis	marine	sea coast	water
2023313645	MGYA00165478_Bacteria::Proteobacteria:Gammaproteobacteria:::Gallaecimonas	https://www.ebi.ac.uk/metagenomics/samples/SRS1922013	MGYA00165478	161771	DNA sequence reads			Gallaecimonas		Gallaecimonas	marine	sea coast	water
2023313149	MGYA00165476_Bacteria::Proteobacteria:Gammaproteobacteria:::Gallaecimonas:Gallaecimonas_xiamenensis	https://www.ebi.ac.uk/metagenomics/samples/SRS1922020	MGYA00165476	263051	DNA sequence reads			Gallaecimonas	xiamenensis	Gallaecimonas xiamenensis	marine	sea coast	water
2023307477	MGYA00165474_Bacteria::Proteobacteria:Gammaproteobacteria:::Gallaecimonas:Gallaecimonas_xiamenensis	https://www.ebi.ac.uk/metagenomics/samples/SRS1922014	MGYA00165474	194640	DNA sequence reads			Gallaecimonas	xiamenensis	Gallaecimonas xiamenensis	marine	sea coast	water
2023307437	MGYA00165474_Bacteria::Proteobacteria:Gammaproteobacteria:::Gallaecimonas	https://www.ebi.ac.uk/metagenomics/samples/SRS1922014	MGYA00165474	194640	DNA sequence reads			Gallaecimonas		Gallaecimonas	marine	sea coast	water
2023304396	MGYA00165471_Bacteria::Proteobacteria:Gammaproteobacteria:::Gallaecimonas:Gallaecimonas_xiamenensis	https://www.ebi.ac.uk/metagenomics/samples/SRS1922011	MGYA00165471	270194	DNA sequence reads			Gallaecimonas	xiamenensis	Gallaecimonas xiamenensis	marine	sea coast	water
2023304391	MGYA00165471_Bacteria::Proteobacteria:Gammaproteobacteria:::Gallaecimonas	https://www.ebi.ac.uk/metagenomics/samples/SRS1922011	MGYA00165471	270194	DNA sequence reads			Gallaecimonas		Gallaecimonas	marine	sea coast	water
2023296013	MGYA00165462_Bacteria::Proteobacteria:Gammaproteobacteria:::Gallaecimonas:Gallaecimonas_xiamenensis	https://www.ebi.ac.uk/metagenomics/samples/SRS1921993	MGYA00165462	180653	DNA sequence reads			Gallaecimonas	xiamenensis	Gallaecimonas xiamenensis	marine	sea coast	water
2023276111	MGYA00165442_Bacteria::Proteobacteria:Gammaproteobacteria:::Gallaecimonas:Gallaecimonas_xiamenensis	https://www.ebi.ac.uk/metagenomics/samples/SRS1922019	MGYA00165442	389874	DNA sequence reads			Gallaecimonas	xiamenensis	Gallaecimonas xiamenensis	marine	sea coast	water
2023276108	MGYA00165442_Bacteria::Proteobacteria:Gammaproteobacteria:::Gallaecimonas	https://www.ebi.ac.uk/metagenomics/samples/SRS1922019	MGYA00165442	389874	DNA sequence reads			Gallaecimonas		Gallaecimonas	marine	sea coast	water
2023271394	MGYA00206111_Bacteria::Proteobacteria:Gammaproteobacteria:::Gallaecimonas	https://www.ebi.ac.uk/metagenomics/samples/ERS1928667	MGYA00206111	66370	DNA sequence reads			Gallaecimonas		Gallaecimonas
2023256520	MGYA00206093_Bacteria::Proteobacteria:Gammaproteobacteria:::Gallaecimonas	https://www.ebi.ac.uk/metagenomics/samples/ERS1928645	MGYA00206093	76755	DNA sequence reads			Gallaecimonas		Gallaecimonas
2023231570	MGYA00165391_Bacteria::Proteobacteria:Gammaproteobacteria:::Gallaecimonas:Gallaecimonas_xiamenensis	https://www.ebi.ac.uk/metagenomics/samples/SRS1922012	MGYA00165391	128492	DNA sequence reads			Gallaecimonas	xiamenensis	Gallaecimonas xiamenensis	marine	sea coast	water
2023231566	MGYA00165391_Bacteria::Proteobacteria:Gammaproteobacteria:::Gallaecimonas	https://www.ebi.ac.uk/metagenomics/samples/SRS1922012	MGYA00165391	128492	DNA sequence reads			Gallaecimonas		Gallaecimonas	marine	sea coast	water
2023230819	MGYA00165390_Bacteria::Proteobacteria:Gammaproteobacteria:::Gallaecimonas:Gallaecimonas_xiamenensis	https://www.ebi.ac.uk/metagenomics/samples/SRS1922015	MGYA00165390	93935	DNA sequence reads			Gallaecimonas	xiamenensis	Gallaecimonas xiamenensis	marine	sea coast	water
2023230816	MGYA00165390_Bacteria::Proteobacteria:Gammaproteobacteria:::Gallaecimonas	https://www.ebi.ac.uk/metagenomics/samples/SRS1922015	MGYA00165390	93935	DNA sequence reads			Gallaecimonas		Gallaecimonas	marine	sea coast	water
2023201989	MGYA00165360_Bacteria::Proteobacteria:Gammaproteobacteria:::Gallaecimonas:Gallaecimonas_xiamenensis	https://www.ebi.ac.uk/metagenomics/samples/SRS1921990	MGYA00165360	275784	DNA sequence reads			Gallaecimonas	xiamenensis	Gallaecimonas xiamenensis	marine	sea coast	water
2023180100	MGYA00165337_Bacteria::Proteobacteria:Gammaproteobacteria:::Gallaecimonas	https://www.ebi.ac.uk/metagenomics/samples/SRS1922013	MGYA00165337	361049	DNA sequence reads			Gallaecimonas		Gallaecimonas	marine	sea coast	water
2023178592	MGYA00165337_Bacteria::Proteobacteria:Gammaproteobacteria:::Gallaecimonas:Gallaecimonas_xiamenensis	https://www.ebi.ac.uk/metagenomics/samples/SRS1922013	MGYA00165337	361049	DNA sequence reads			Gallaecimonas	xiamenensis	Gallaecimonas xiamenensis	marine	sea coast	water
2023178290	MGYA00165336_Bacteria::Proteobacteria:Gammaproteobacteria:::Gallaecimonas	https://www.ebi.ac.uk/metagenomics/samples/SRS1921999	MGYA00165336	141381	DNA sequence reads			Gallaecimonas		Gallaecimonas	marine	sea coast	water
2023090778	MGYA00165242_Bacteria::Proteobacteria:Gammaproteobacteria:::Gallaecimonas:Gallaecimonas_xiamenensis	https://www.ebi.ac.uk/metagenomics/samples/SRS1922013	MGYA00165242	127884	DNA sequence reads			Gallaecimonas	xiamenensis	Gallaecimonas xiamenensis	marine	sea coast	water
2023090774	MGYA00165242_Bacteria::Proteobacteria:Gammaproteobacteria:::Gallaecimonas	https://www.ebi.ac.uk/metagenomics/samples/SRS1922013	MGYA00165242	127884	DNA sequence reads			Gallaecimonas		Gallaecimonas	marine	sea coast	water
2023085964	MGYA00192976_Bacteria::Proteobacteria:Gammaproteobacteria:::Gallaecimonas:Gallaecimonas_xiamenensis	https://www.ebi.ac.uk/metagenomics/samples/SRS2862709	MGYA00192976	64689	DNA sequence reads	ASIA		Gallaecimonas	xiamenensis	Gallaecimonas xiamenensis
2023049978	MGYA00165201_Bacteria::Proteobacteria:Gammaproteobacteria:::Gallaecimonas:Gallaecimonas_xiamenensis	https://www.ebi.ac.uk/metagenomics/samples/SRS1922015	MGYA00165201	206782	DNA sequence reads			Gallaecimonas	xiamenensis	Gallaecimonas xiamenensis	marine	sea coast	water
2023049944	MGYA00165201_Bacteria::Proteobacteria:Gammaproteobacteria:::Gallaecimonas	https://www.ebi.ac.uk/metagenomics/samples/SRS1922015	MGYA00165201	206782	DNA sequence reads			Gallaecimonas		Gallaecimonas	marine	sea coast	water
2023042717	MGYA00165193_Bacteria::Proteobacteria:Gammaproteobacteria:::Gallaecimonas:Gallaecimonas_xiamenensis	https://www.ebi.ac.uk/metagenomics/samples/SRS1922012	MGYA00165193	96669	DNA sequence reads			Gallaecimonas	xiamenensis	Gallaecimonas xiamenensis	marine	sea coast	water
2023012744	MGYA00165163_Bacteria::Proteobacteria:Gammaproteobacteria:::Gallaecimonas:Gallaecimonas_xiamenensis	https://www.ebi.ac.uk/metagenomics/samples/SRS1921992	MGYA00165163	352964	DNA sequence reads			Gallaecimonas	xiamenensis	Gallaecimonas xiamenensis	marine	sea coast	water
2022982088	MGYA00165134_Bacteria::Proteobacteria:Gammaproteobacteria:::Gallaecimonas:Gallaecimonas_xiamenensis	https://www.ebi.ac.uk/metagenomics/samples/SRS1922010	MGYA00165134	259426	DNA sequence reads			Gallaecimonas	xiamenensis	Gallaecimonas xiamenensis	marine	sea coast	water
2022982086	MGYA00165134_Bacteria::Proteobacteria:Gammaproteobacteria:::Gallaecimonas	https://www.ebi.ac.uk/metagenomics/samples/SRS1922010	MGYA00165134	259426	DNA sequence reads			Gallaecimonas		Gallaecimonas	marine	sea coast	water
2022956523	MGYA00165109_Bacteria::Proteobacteria:Gammaproteobacteria:::Gallaecimonas:Gallaecimonas_xiamenensis	https://www.ebi.ac.uk/metagenomics/samples/SRS1922013	MGYA00165109	145584	DNA sequence reads			Gallaecimonas	xiamenensis	Gallaecimonas xiamenensis	marine	sea coast	water
2022910030	MGYA00165061_Bacteria::Proteobacteria:Gammaproteobacteria:::Gallaecimonas:Gallaecimonas_xiamenensis	https://www.ebi.ac.uk/metagenomics/samples/SRS1922010	MGYA00165061	200818	DNA sequence reads			Gallaecimonas	xiamenensis	Gallaecimonas xiamenensis	marine	sea coast	water
2022909523	MGYA00165062_Bacteria::Proteobacteria:Gammaproteobacteria:::Gallaecimonas:Gallaecimonas_xiamenensis	https://www.ebi.ac.uk/metagenomics/samples/SRS1922017	MGYA00165062	139434	DNA sequence reads			Gallaecimonas	xiamenensis	Gallaecimonas xiamenensis	marine	sea coast	water
2022908185	MGYA00165061_Bacteria::Proteobacteria:Gammaproteobacteria:::Gallaecimonas	https://www.ebi.ac.uk/metagenomics/samples/SRS1922010	MGYA00165061	200818	DNA sequence reads			Gallaecimonas		Gallaecimonas	marine	sea coast	water
2022886724	MGYA00165035_Bacteria::Proteobacteria:Gammaproteobacteria:::Gallaecimonas:Gallaecimonas_xiamenensis	https://www.ebi.ac.uk/metagenomics/samples/SRS1922014	MGYA00165035	190121	DNA sequence reads			Gallaecimonas	xiamenensis	Gallaecimonas xiamenensis	marine	sea coast	water
2022886700	MGYA00165035_Bacteria::Proteobacteria:Gammaproteobacteria:::Gallaecimonas	https://www.ebi.ac.uk/metagenomics/samples/SRS1922014	MGYA00165035	190121	DNA sequence reads			Gallaecimonas		Gallaecimonas	marine	sea coast	water
2022858518	MGYA00165003_Bacteria::Proteobacteria:Gammaproteobacteria:::Gallaecimonas:Gallaecimonas_xiamenensis	https://www.ebi.ac.uk/metagenomics/samples/SRS1922014	MGYA00165003	344510	DNA sequence reads			Gallaecimonas	xiamenensis	Gallaecimonas xiamenensis	marine	sea coast	water
2022857883	MGYA00165003_Bacteria::Proteobacteria:Gammaproteobacteria:::Gallaecimonas	https://www.ebi.ac.uk/metagenomics/samples/SRS1922014	MGYA00165003	344510	DNA sequence reads			Gallaecimonas		Gallaecimonas	marine	sea coast	water
2022823373	MGYA00164971_Bacteria::Proteobacteria:Gammaproteobacteria:::Gallaecimonas:Gallaecimonas_xiamenensis	https://www.ebi.ac.uk/metagenomics/samples/SRS1921990	MGYA00164971	392692	DNA sequence reads			Gallaecimonas	xiamenensis	Gallaecimonas xiamenensis	marine	sea coast	water
2022774653	MGYA00196415_Bacteria::Proteobacteria:Gammaproteobacteria:::Gallaecimonas	https://www.ebi.ac.uk/metagenomics/samples/SRS1577617	MGYA00196415	83506	DNA sequence reads	EUROPE		Gallaecimonas		Gallaecimonas	Baltic Sea Germany	Indoor Tanks	Water
2022764394	MGYA00164909_Bacteria::Proteobacteria:Gammaproteobacteria:::Gallaecimonas:Gallaecimonas_xiamenensis	https://www.ebi.ac.uk/metagenomics/samples/SRS1922018	MGYA00164909	86275	DNA sequence reads			Gallaecimonas	xiamenensis	Gallaecimonas xiamenensis	marine	sea coast	water
2022728405	MGYA00196361_Bacteria::Proteobacteria:Gammaproteobacteria:::Gallaecimonas	https://www.ebi.ac.uk/metagenomics/samples/SRS1577595	MGYA00196361	55739	DNA sequence reads	EUROPE		Gallaecimonas		Gallaecimonas	Baltic Sea Germany	Indoor Tanks	Water
2022728013	MGYA00164872_Bacteria::Proteobacteria:Gammaproteobacteria:::Gallaecimonas:Gallaecimonas_xiamenensis	https://www.ebi.ac.uk/metagenomics/samples/SRS1922019	MGYA00164872	90230	DNA sequence reads			Gallaecimonas	xiamenensis	Gallaecimonas xiamenensis	marine	sea coast	water
2022660002	MGYA00164800_Bacteria::Proteobacteria:Gammaproteobacteria:::Gallaecimonas	https://www.ebi.ac.uk/metagenomics/samples/SRS1921948	MGYA00164800	417163	DNA sequence reads			Gallaecimonas		Gallaecimonas	marine	sea coast	water
2022659882	MGYA00164800_Bacteria::Proteobacteria:Gammaproteobacteria:::Gallaecimonas:Gallaecimonas_xiamenensis	https://www.ebi.ac.uk/metagenomics/samples/SRS1921948	MGYA00164800	417163	DNA sequence reads			Gallaecimonas	xiamenensis	Gallaecimonas xiamenensis	marine	sea coast	water
2022633807	MGYA00164774_Bacteria::Proteobacteria:Gammaproteobacteria:::Gallaecimonas:Gallaecimonas_xiamenensis	https://www.ebi.ac.uk/metagenomics/samples/SRS1921994	MGYA00164774	176041	DNA sequence reads			Gallaecimonas	xiamenensis	Gallaecimonas xiamenensis	marine	sea coast	water
2022597623	MGYA00164740_Bacteria::Proteobacteria:Gammaproteobacteria:::Gallaecimonas:Gallaecimonas_xiamenensis	https://www.ebi.ac.uk/metagenomics/samples/SRS1922063	MGYA00164740	21008	DNA sequence reads			Gallaecimonas	xiamenensis	Gallaecimonas xiamenensis	marine	sea coast	water
2022569476	MGYA00164700_Bacteria::Proteobacteria:Gammaproteobacteria:::Gallaecimonas:Gallaecimonas_xiamenensis	https://www.ebi.ac.uk/metagenomics/samples/SRS1922020	MGYA00164700	132212	DNA sequence reads			Gallaecimonas	xiamenensis	Gallaecimonas xiamenensis	marine	sea coast	water
2022497849	MGYA00164642_Bacteria::Proteobacteria:Gammaproteobacteria:::Gallaecimonas:Gallaecimonas_xiamenensis	https://www.ebi.ac.uk/metagenomics/samples/SRS1922014	MGYA00164642	316905	DNA sequence reads			Gallaecimonas	xiamenensis	Gallaecimonas xiamenensis	marine	sea coast	water
2022497479	MGYA00164642_Bacteria::Proteobacteria:Gammaproteobacteria:::Gallaecimonas	https://www.ebi.ac.uk/metagenomics/samples/SRS1922014	MGYA00164642	316905	DNA sequence reads			Gallaecimonas		Gallaecimonas	marine	sea coast	water
2022482744	MGYA00164628_Bacteria::Proteobacteria:Gammaproteobacteria:::Gallaecimonas:Gallaecimonas_xiamenensis	https://www.ebi.ac.uk/metagenomics/samples/SRS1922015	MGYA00164628	123786	DNA sequence reads			Gallaecimonas	xiamenensis	Gallaecimonas xiamenensis	marine	sea coast	water
2022472880	MGYA00175661_Bacteria::Proteobacteria:Gammaproteobacteria:::Gallaecimonas:Gallaecimonas_xiamenensis	https://www.ebi.ac.uk/metagenomics/samples/ERS2528086	MGYA00175661	110668	DNA sequence reads	EUROPE		Gallaecimonas	xiamenensis	Gallaecimonas xiamenensis	Marine biome	Fjord	Water	80
2022471983	MGYA00164618_Bacteria::Proteobacteria:Gammaproteobacteria:::Gallaecimonas:Gallaecimonas_xiamenensis	https://www.ebi.ac.uk/metagenomics/samples/SRS1921985	MGYA00164618	139511	DNA sequence reads			Gallaecimonas	xiamenensis	Gallaecimonas xiamenensis	marine	sea coast	water
2022471239	MGYA00164618_Bacteria::Proteobacteria:Gammaproteobacteria:::Gallaecimonas	https://www.ebi.ac.uk/metagenomics/samples/SRS1921985	MGYA00164618	139511	DNA sequence reads			Gallaecimonas		Gallaecimonas	marine	sea coast	water
2022465147	MGYA00175649_Bacteria::Proteobacteria:Gammaproteobacteria:::Gallaecimonas	https://www.ebi.ac.uk/metagenomics/samples/ERS2528134	MGYA00175649	107473	DNA sequence reads	EUROPE		Gallaecimonas		Gallaecimonas	Marine biome	Fjord	Water	80
2022407316	MGYA00164550_Bacteria::Proteobacteria:Gammaproteobacteria:::Gallaecimonas	https://www.ebi.ac.uk/metagenomics/samples/SRS1922013	MGYA00164550	249860	DNA sequence reads			Gallaecimonas		Gallaecimonas	marine	sea coast	water
2022407100	MGYA00164550_Bacteria::Proteobacteria:Gammaproteobacteria:::Gallaecimonas:Gallaecimonas_xiamenensis	https://www.ebi.ac.uk/metagenomics/samples/SRS1922013	MGYA00164550	249860	DNA sequence reads			Gallaecimonas	xiamenensis	Gallaecimonas xiamenensis	marine	sea coast	water
2022395213	MGYA00164538_Bacteria::Proteobacteria:Gammaproteobacteria:::Gallaecimonas:Gallaecimonas_xiamenensis	https://www.ebi.ac.uk/metagenomics/samples/SRS1922011	MGYA00164538	210900	DNA sequence reads			Gallaecimonas	xiamenensis	Gallaecimonas xiamenensis	marine	sea coast	water
2022395058	MGYA00164538_Bacteria::Proteobacteria:Gammaproteobacteria:::Gallaecimonas	https://www.ebi.ac.uk/metagenomics/samples/SRS1922011	MGYA00164538	210900	DNA sequence reads			Gallaecimonas		Gallaecimonas	marine	sea coast	water
2022385910	MGYA00164529_Bacteria::Proteobacteria:Gammaproteobacteria:::Gallaecimonas	https://www.ebi.ac.uk/metagenomics/samples/SRS1922019	MGYA00164529	270463	DNA sequence reads			Gallaecimonas		Gallaecimonas	marine	sea coast	water
2022385587	MGYA00164529_Bacteria::Proteobacteria:Gammaproteobacteria:::Gallaecimonas:Gallaecimonas_xiamenensis	https://www.ebi.ac.uk/metagenomics/samples/SRS1922019	MGYA00164529	270463	DNA sequence reads			Gallaecimonas	xiamenensis	Gallaecimonas xiamenensis	marine	sea coast	water
2022374247	MGYA00164520_Bacteria::Proteobacteria:Gammaproteobacteria:::Gallaecimonas	https://www.ebi.ac.uk/metagenomics/samples/SRS1922014	MGYA00164520	244935	DNA sequence reads			Gallaecimonas		Gallaecimonas	marine	sea coast	water
2022374069	MGYA00164520_Bacteria::Proteobacteria:Gammaproteobacteria:::Gallaecimonas:Gallaecimonas_xiamenensis	https://www.ebi.ac.uk/metagenomics/samples/SRS1922014	MGYA00164520	244935	DNA sequence reads			Gallaecimonas	xiamenensis	Gallaecimonas xiamenensis	marine	sea coast	water
2022372282	MGYA00163499_Bacteria::Proteobacteria:Gammaproteobacteria:::Gallaecimonas:Gallaecimonas_xiamenensis	https://www.ebi.ac.uk/metagenomics/samples/SRS2721570	MGYA00163499	940103	DNA sequence reads			Gallaecimonas	xiamenensis	Gallaecimonas xiamenensis
2022371254	MGYA00163499_Bacteria::Proteobacteria:Gammaproteobacteria:::Gallaecimonas	https://www.ebi.ac.uk/metagenomics/samples/SRS2721570	MGYA00163499	940103	DNA sequence reads			Gallaecimonas		Gallaecimonas
2022346365	MGYA00164494_Bacteria::Proteobacteria:Gammaproteobacteria:::Gallaecimonas:Gallaecimonas_xiamenensis	https://www.ebi.ac.uk/metagenomics/samples/SRS1922013	MGYA00164494	434679	DNA sequence reads			Gallaecimonas	xiamenensis	Gallaecimonas xiamenensis	marine	sea coast	water
2022346198	MGYA00164494_Bacteria::Proteobacteria:Gammaproteobacteria:::Gallaecimonas	https://www.ebi.ac.uk/metagenomics/samples/SRS1922013	MGYA00164494	434679	DNA sequence reads			Gallaecimonas		Gallaecimonas	marine	sea coast	water
2022335395	MGYA00164483_Bacteria::Proteobacteria:Gammaproteobacteria:::Gallaecimonas:Gallaecimonas_xiamenensis	https://www.ebi.ac.uk/metagenomics/samples/SRS1922010	MGYA00164483	230495	DNA sequence reads			Gallaecimonas	xiamenensis	Gallaecimonas xiamenensis	marine	sea coast	water
2022329121	MGYA00164477_Bacteria::Proteobacteria:Gammaproteobacteria:::Gallaecimonas	https://www.ebi.ac.uk/metagenomics/samples/SRS1922013	MGYA00164477	173935	DNA sequence reads			Gallaecimonas		Gallaecimonas	marine	sea coast	water
2022328993	MGYA00164477_Bacteria::Proteobacteria:Gammaproteobacteria:::Gallaecimonas:Gallaecimonas_xiamenensis	https://www.ebi.ac.uk/metagenomics/samples/SRS1922013	MGYA00164477	173935	DNA sequence reads			Gallaecimonas	xiamenensis	Gallaecimonas xiamenensis	marine	sea coast	water
2022293112	MGYA00164440_Bacteria::Proteobacteria:Gammaproteobacteria:::Gallaecimonas:Gallaecimonas_xiamenensis	https://www.ebi.ac.uk/metagenomics/samples/SRS1922014	MGYA00164440	257104	DNA sequence reads			Gallaecimonas	xiamenensis	Gallaecimonas xiamenensis	marine	sea coast	water
2022292978	MGYA00164440_Bacteria::Proteobacteria:Gammaproteobacteria:::Gallaecimonas	https://www.ebi.ac.uk/metagenomics/samples/SRS1922014	MGYA00164440	257104	DNA sequence reads			Gallaecimonas		Gallaecimonas	marine	sea coast	water
2022248988	MGYA00164392_Bacteria::Proteobacteria:Gammaproteobacteria:::Gallaecimonas:Gallaecimonas_xiamenensis	https://www.ebi.ac.uk/metagenomics/samples/SRS1922014	MGYA00164392	353053	DNA sequence reads			Gallaecimonas	xiamenensis	Gallaecimonas xiamenensis	marine	sea coast	water
2022248986	MGYA00164392_Bacteria::Proteobacteria:Gammaproteobacteria:::Gallaecimonas	https://www.ebi.ac.uk/metagenomics/samples/SRS1922014	MGYA00164392	353053	DNA sequence reads			Gallaecimonas		Gallaecimonas	marine	sea coast	water
2022246515	MGYA00164390_Bacteria::Proteobacteria:Gammaproteobacteria:::Gallaecimonas:Gallaecimonas_xiamenensis	https://www.ebi.ac.uk/metagenomics/samples/SRS1922020	MGYA00164390	101114	DNA sequence reads			Gallaecimonas	xiamenensis	Gallaecimonas xiamenensis	marine	sea coast	water
2022213233	MGYA00164355_Bacteria::Proteobacteria:Gammaproteobacteria:::Gallaecimonas:Gallaecimonas_xiamenensis	https://www.ebi.ac.uk/metagenomics/samples/SRS1921994	MGYA00164355	252158	DNA sequence reads			Gallaecimonas	xiamenensis	Gallaecimonas xiamenensis	marine	sea coast	water
2022213211	MGYA00164355_Bacteria::Proteobacteria:Gammaproteobacteria:::Gallaecimonas	https://www.ebi.ac.uk/metagenomics/samples/SRS1921994	MGYA00164355	252158	DNA sequence reads			Gallaecimonas		Gallaecimonas	marine	sea coast	water
2022210939	MGYA00164353_Bacteria::Proteobacteria:Gammaproteobacteria:::Gallaecimonas	https://www.ebi.ac.uk/metagenomics/samples/SRS1922014	MGYA00164353	214612	DNA sequence reads			Gallaecimonas		Gallaecimonas	marine	sea coast	water
2022210925	MGYA00164353_Bacteria::Proteobacteria:Gammaproteobacteria:::Gallaecimonas:Gallaecimonas_xiamenensis	https://www.ebi.ac.uk/metagenomics/samples/SRS1922014	MGYA00164353	214612	DNA sequence reads			Gallaecimonas	xiamenensis	Gallaecimonas xiamenensis	marine	sea coast	water
2022200448	MGYA00164343_Bacteria::Proteobacteria:Gammaproteobacteria:::Gallaecimonas:Gallaecimonas_xiamenensis	https://www.ebi.ac.uk/metagenomics/samples/SRS1922009	MGYA00164343	273981	DNA sequence reads			Gallaecimonas	xiamenensis	Gallaecimonas xiamenensis	marine	sea coast	water
2022200444	MGYA00164343_Bacteria::Proteobacteria:Gammaproteobacteria:::Gallaecimonas	https://www.ebi.ac.uk/metagenomics/samples/SRS1922009	MGYA00164343	273981	DNA sequence reads			Gallaecimonas		Gallaecimonas	marine	sea coast	water
2022183661	MGYA00164329_Bacteria::Proteobacteria:Gammaproteobacteria:::Gallaecimonas:Gallaecimonas_xiamenensis	https://www.ebi.ac.uk/metagenomics/samples/SRS1922009	MGYA00164329	174297	DNA sequence reads			Gallaecimonas	xiamenensis	Gallaecimonas xiamenensis	marine	sea coast	water
2022183655	MGYA00164329_Bacteria::Proteobacteria:Gammaproteobacteria:::Gallaecimonas	https://www.ebi.ac.uk/metagenomics/samples/SRS1922009	MGYA00164329	174297	DNA sequence reads			Gallaecimonas		Gallaecimonas	marine	sea coast	water
2022131520	MGYA00164278_Bacteria::Proteobacteria:Gammaproteobacteria:::Gallaecimonas:Gallaecimonas_xiamenensis	https://www.ebi.ac.uk/metagenomics/samples/SRS1922011	MGYA00164278	331754	DNA sequence reads			Gallaecimonas	xiamenensis	Gallaecimonas xiamenensis	marine	sea coast	water
2022131516	MGYA00164278_Bacteria::Proteobacteria:Gammaproteobacteria:::Gallaecimonas	https://www.ebi.ac.uk/metagenomics/samples/SRS1922011	MGYA00164278	331754	DNA sequence reads			Gallaecimonas		Gallaecimonas	marine	sea coast	water
2022107147	MGYA00164255_Bacteria::Proteobacteria:Gammaproteobacteria:::Gallaecimonas:Gallaecimonas_xiamenensis	https://www.ebi.ac.uk/metagenomics/samples/SRS1922015	MGYA00164255	275476	DNA sequence reads			Gallaecimonas	xiamenensis	Gallaecimonas xiamenensis	marine	sea coast	water
2022107143	MGYA00164255_Bacteria::Proteobacteria:Gammaproteobacteria:::Gallaecimonas	https://www.ebi.ac.uk/metagenomics/samples/SRS1922015	MGYA00164255	275476	DNA sequence reads			Gallaecimonas		Gallaecimonas	marine	sea coast	water
2022041300	MGYA00206179_Bacteria::Proteobacteria:Gammaproteobacteria:::Gallaecimonas	https://www.ebi.ac.uk/metagenomics/samples/SRS2735618	MGYA00206179	66903	DNA sequence reads		Arctic Ocean	Gallaecimonas		Gallaecimonas
2022020951	MGYA00164170_Bacteria::Proteobacteria:Gammaproteobacteria:::Gallaecimonas:Gallaecimonas_xiamenensis	https://www.ebi.ac.uk/metagenomics/samples/SRS1922015	MGYA00164170	250718	DNA sequence reads			Gallaecimonas	xiamenensis	Gallaecimonas xiamenensis	marine	sea coast	water
2022020945	MGYA00164170_Bacteria::Proteobacteria:Gammaproteobacteria:::Gallaecimonas	https://www.ebi.ac.uk/metagenomics/samples/SRS1922015	MGYA00164170	250718	DNA sequence reads			Gallaecimonas		Gallaecimonas	marine	sea coast	water
2022007382	MGYA00164158_Bacteria::Proteobacteria:Gammaproteobacteria:::Gallaecimonas:Gallaecimonas_xiamenensis	https://www.ebi.ac.uk/metagenomics/samples/SRS1922015	MGYA00164158	256497	DNA sequence reads			Gallaecimonas	xiamenensis	Gallaecimonas xiamenensis	marine	sea coast	water
2022007378	MGYA00164158_Bacteria::Proteobacteria:Gammaproteobacteria:::Gallaecimonas	https://www.ebi.ac.uk/metagenomics/samples/SRS1922015	MGYA00164158	256497	DNA sequence reads			Gallaecimonas		Gallaecimonas	marine	sea coast	water
2021983917	MGYA00164132_Bacteria::Proteobacteria:Gammaproteobacteria:::Gallaecimonas:Gallaecimonas_xiamenensis	https://www.ebi.ac.uk/metagenomics/samples/SRS1922020	MGYA00164132	82761	DNA sequence reads			Gallaecimonas	xiamenensis	Gallaecimonas xiamenensis	marine	sea coast	water
2021931875	MGYA00164072_Bacteria::Proteobacteria:Gammaproteobacteria:::Gallaecimonas:Gallaecimonas_xiamenensis	https://www.ebi.ac.uk/metagenomics/samples/SRS1922018	MGYA00164072	190922	DNA sequence reads			Gallaecimonas	xiamenensis	Gallaecimonas xiamenensis	marine	sea coast	water
2021925106	MGYA00164066_Bacteria::Proteobacteria:Gammaproteobacteria:::Gallaecimonas:Gallaecimonas_xiamenensis	https://www.ebi.ac.uk/metagenomics/samples/SRS1921999	MGYA00164066	197259	DNA sequence reads			Gallaecimonas	xiamenensis	Gallaecimonas xiamenensis	marine	sea coast	water
2021925098	MGYA00164066_Bacteria::Proteobacteria:Gammaproteobacteria:::Gallaecimonas	https://www.ebi.ac.uk/metagenomics/samples/SRS1921999	MGYA00164066	197259	DNA sequence reads			Gallaecimonas		Gallaecimonas	marine	sea coast	water
2021921691	MGYA00164063_Bacteria::Proteobacteria:Gammaproteobacteria:::Gallaecimonas:Gallaecimonas_xiamenensis	https://www.ebi.ac.uk/metagenomics/samples/SRS1922011	MGYA00164063	193240	DNA sequence reads			Gallaecimonas	xiamenensis	Gallaecimonas xiamenensis	marine	sea coast	water
2021911953	MGYA00164054_Bacteria::Proteobacteria:Gammaproteobacteria:::Gallaecimonas:Gallaecimonas_xiamenensis	https://www.ebi.ac.uk/metagenomics/samples/SRS1922015	MGYA00164054	318512	DNA sequence reads			Gallaecimonas	xiamenensis	Gallaecimonas xiamenensis	marine	sea coast	water
2021911938	MGYA00164054_Bacteria::Proteobacteria:Gammaproteobacteria:::Gallaecimonas	https://www.ebi.ac.uk/metagenomics/samples/SRS1922015	MGYA00164054	318512	DNA sequence reads			Gallaecimonas		Gallaecimonas	marine	sea coast	water
2021907052	MGYA00164050_Bacteria::Proteobacteria:Gammaproteobacteria:::Gallaecimonas:Gallaecimonas_xiamenensis	https://www.ebi.ac.uk/metagenomics/samples/SRS1921996	MGYA00164050	465478	DNA sequence reads			Gallaecimonas	xiamenensis	Gallaecimonas xiamenensis	marine	sea coast	water
2021876140	MGYA00164021_Bacteria::Proteobacteria:Gammaproteobacteria:::Gallaecimonas:Gallaecimonas_xiamenensis	https://www.ebi.ac.uk/metagenomics/samples/SRS1922017	MGYA00164021	157337	DNA sequence reads			Gallaecimonas	xiamenensis	Gallaecimonas xiamenensis	marine	sea coast	water
2021869728	MGYA00164014_Bacteria::Proteobacteria:Gammaproteobacteria:::Gallaecimonas:Gallaecimonas_xiamenensis	https://www.ebi.ac.uk/metagenomics/samples/SRS1922014	MGYA00164014	408874	DNA sequence reads			Gallaecimonas	xiamenensis	Gallaecimonas xiamenensis	marine	sea coast	water
2021869724	MGYA00164014_Bacteria::Proteobacteria:Gammaproteobacteria:::Gallaecimonas	https://www.ebi.ac.uk/metagenomics/samples/SRS1922014	MGYA00164014	408874	DNA sequence reads			Gallaecimonas		Gallaecimonas	marine	sea coast	water
2021861766	MGYA00164007_Bacteria::Proteobacteria:Gammaproteobacteria:::Gallaecimonas	https://www.ebi.ac.uk/metagenomics/samples/SRS1922013	MGYA00164007	397112	DNA sequence reads			Gallaecimonas		Gallaecimonas	marine	sea coast	water
2021861590	MGYA00164007_Bacteria::Proteobacteria:Gammaproteobacteria:::Gallaecimonas:Gallaecimonas_xiamenensis	https://www.ebi.ac.uk/metagenomics/samples/SRS1922013	MGYA00164007	397112	DNA sequence reads			Gallaecimonas	xiamenensis	Gallaecimonas xiamenensis	marine	sea coast	water
2021839716	MGYA00163987_Bacteria::Proteobacteria:Gammaproteobacteria:::Gallaecimonas:Gallaecimonas_xiamenensis	https://www.ebi.ac.uk/metagenomics/samples/SRS1922014	MGYA00163987	185444	DNA sequence reads			Gallaecimonas	xiamenensis	Gallaecimonas xiamenensis	marine	sea coast	water
2021803561	MGYA00163952_Bacteria::Proteobacteria:Gammaproteobacteria:::Gallaecimonas	https://www.ebi.ac.uk/metagenomics/samples/SRS1922060	MGYA00163952	149872	DNA sequence reads			Gallaecimonas		Gallaecimonas	marine	sea coast	water
2021800749	MGYA00163950_Bacteria::Proteobacteria:Gammaproteobacteria:::Gallaecimonas:Gallaecimonas_xiamenensis	https://www.ebi.ac.uk/metagenomics/samples/SRS1921993	MGYA00163950	303517	DNA sequence reads			Gallaecimonas	xiamenensis	Gallaecimonas xiamenensis	marine	sea coast	water
2021800747	MGYA00163950_Bacteria::Proteobacteria:Gammaproteobacteria:::Gallaecimonas	https://www.ebi.ac.uk/metagenomics/samples/SRS1921993	MGYA00163950	303517	DNA sequence reads			Gallaecimonas		Gallaecimonas	marine	sea coast	water
2021712303	MGYA00163860_Bacteria::Proteobacteria:Gammaproteobacteria:::Gallaecimonas:Gallaecimonas_xiamenensis	https://www.ebi.ac.uk/metagenomics/samples/SRS1922010	MGYA00163860	248483	DNA sequence reads			Gallaecimonas	xiamenensis	Gallaecimonas xiamenensis	marine	sea coast	water
2021679611	MGYA00163827_Bacteria::Proteobacteria:Gammaproteobacteria:::Gallaecimonas:Gallaecimonas_xiamenensis	https://www.ebi.ac.uk/metagenomics/samples/SRS1922015	MGYA00163827	85215	DNA sequence reads			Gallaecimonas	xiamenensis	Gallaecimonas xiamenensis	marine	sea coast	water
2021679599	MGYA00163827_Bacteria::Proteobacteria:Gammaproteobacteria:::Gallaecimonas	https://www.ebi.ac.uk/metagenomics/samples/SRS1922015	MGYA00163827	85215	DNA sequence reads			Gallaecimonas		Gallaecimonas	marine	sea coast	water
2021617617	MGYA00163773_Bacteria::Proteobacteria:Gammaproteobacteria:::Gallaecimonas:Gallaecimonas_xiamenensis	https://www.ebi.ac.uk/metagenomics/samples/SRS1922019	MGYA00163773	203384	DNA sequence reads			Gallaecimonas	xiamenensis	Gallaecimonas xiamenensis	marine	sea coast	water
2021603175	MGYA00163757_Bacteria::Proteobacteria:Gammaproteobacteria:::Gallaecimonas:Gallaecimonas_xiamenensis	https://www.ebi.ac.uk/metagenomics/samples/SRS1922017	MGYA00163757	338928	DNA sequence reads			Gallaecimonas	xiamenensis	Gallaecimonas xiamenensis	marine	sea coast	water
2021603171	MGYA00163757_Bacteria::Proteobacteria:Gammaproteobacteria:::Gallaecimonas	https://www.ebi.ac.uk/metagenomics/samples/SRS1922017	MGYA00163757	338928	DNA sequence reads			Gallaecimonas		Gallaecimonas	marine	sea coast	water
2021588996	MGYA00163744_Bacteria::Proteobacteria:Gammaproteobacteria:::Gallaecimonas:Gallaecimonas_xiamenensis	https://www.ebi.ac.uk/metagenomics/samples/SRS1922018	MGYA00163744	280260	DNA sequence reads			Gallaecimonas	xiamenensis	Gallaecimonas xiamenensis	marine	sea coast	water
2021588995	MGYA00163744_Bacteria::Proteobacteria:Gammaproteobacteria:::Gallaecimonas	https://www.ebi.ac.uk/metagenomics/samples/SRS1922018	MGYA00163744	280260	DNA sequence reads			Gallaecimonas		Gallaecimonas	marine	sea coast	water
2021564786	MGYA00163719_Bacteria::Proteobacteria:Gammaproteobacteria:::Gallaecimonas:Gallaecimonas_xiamenensis	https://www.ebi.ac.uk/metagenomics/samples/SRS1921947	MGYA00163719	256421	DNA sequence reads			Gallaecimonas	xiamenensis	Gallaecimonas xiamenensis	marine	sea coast	water
2021561493	MGYA00163716_Bacteria::Proteobacteria:Gammaproteobacteria:::Gallaecimonas:Gallaecimonas_xiamenensis	https://www.ebi.ac.uk/metagenomics/samples/SRS1922015	MGYA00163716	156255	DNA sequence reads			Gallaecimonas	xiamenensis	Gallaecimonas xiamenensis	marine	sea coast	water
2021558511	MGYA00163713_Bacteria::Proteobacteria:Gammaproteobacteria:::Gallaecimonas:Gallaecimonas_xiamenensis	https://www.ebi.ac.uk/metagenomics/samples/SRS1922015	MGYA00163713	216739	DNA sequence reads			Gallaecimonas	xiamenensis	Gallaecimonas xiamenensis	marine	sea coast	water
2021558509	MGYA00163713_Bacteria::Proteobacteria:Gammaproteobacteria:::Gallaecimonas	https://www.ebi.ac.uk/metagenomics/samples/SRS1922015	MGYA00163713	216739	DNA sequence reads			Gallaecimonas		Gallaecimonas	marine	sea coast	water
2021556201	MGYA00163710_Bacteria::Proteobacteria:Gammaproteobacteria:::Gallaecimonas:Gallaecimonas_xiamenensis	https://www.ebi.ac.uk/metagenomics/samples/SRS1922018	MGYA00163710	175998	DNA sequence reads			Gallaecimonas	xiamenensis	Gallaecimonas xiamenensis	marine	sea coast	water
2021556093	MGYA00163710_Bacteria::Proteobacteria:Gammaproteobacteria:::Gallaecimonas	https://www.ebi.ac.uk/metagenomics/samples/SRS1922018	MGYA00163710	175998	DNA sequence reads			Gallaecimonas		Gallaecimonas	marine	sea coast	water
2021540295	MGYA00163693_Bacteria::Proteobacteria:Gammaproteobacteria:::Gallaecimonas:Gallaecimonas_xiamenensis	https://www.ebi.ac.uk/metagenomics/samples/SRS1922018	MGYA00163693	232779	DNA sequence reads			Gallaecimonas	xiamenensis	Gallaecimonas xiamenensis	marine	sea coast	water
2021540294	MGYA00163693_Bacteria::Proteobacteria:Gammaproteobacteria:::Gallaecimonas	https://www.ebi.ac.uk/metagenomics/samples/SRS1922018	MGYA00163693	232779	DNA sequence reads			Gallaecimonas		Gallaecimonas	marine	sea coast	water
2021497551	MGYA00163654_Bacteria::Proteobacteria:Gammaproteobacteria:::Gallaecimonas:Gallaecimonas_xiamenensis	https://www.ebi.ac.uk/metagenomics/samples/SRS1922010	MGYA00163654	141197	DNA sequence reads			Gallaecimonas	xiamenensis	Gallaecimonas xiamenensis	marine	sea coast	water
2021447247	MGYA00163604_Bacteria::Proteobacteria:Gammaproteobacteria:::Gallaecimonas:Gallaecimonas_xiamenensis	https://www.ebi.ac.uk/metagenomics/samples/SRS1922019	MGYA00163604	281540	DNA sequence reads			Gallaecimonas	xiamenensis	Gallaecimonas xiamenensis	marine	sea coast	water
2021427470	MGYA00163584_Bacteria::Proteobacteria:Gammaproteobacteria:::Gallaecimonas:Gallaecimonas_xiamenensis	https://www.ebi.ac.uk/metagenomics/samples/SRS1922020	MGYA00163584	150653	DNA sequence reads			Gallaecimonas	xiamenensis	Gallaecimonas xiamenensis	marine	sea coast	water
2021423119	MGYA00163580_Bacteria::Proteobacteria:Gammaproteobacteria:::Gallaecimonas:Gallaecimonas_xiamenensis	https://www.ebi.ac.uk/metagenomics/samples/SRS1922011	MGYA00163580	65911	DNA sequence reads			Gallaecimonas	xiamenensis	Gallaecimonas xiamenensis	marine	sea coast	water
2021413288	MGYA00163570_Bacteria::Proteobacteria:Gammaproteobacteria:::Gallaecimonas:Gallaecimonas_xiamenensis	https://www.ebi.ac.uk/metagenomics/samples/SRS1922018	MGYA00163570	137198	DNA sequence reads			Gallaecimonas	xiamenensis	Gallaecimonas xiamenensis	marine	sea coast	water
2021413284	MGYA00163570_Bacteria::Proteobacteria:Gammaproteobacteria:::Gallaecimonas	https://www.ebi.ac.uk/metagenomics/samples/SRS1922018	MGYA00163570	137198	DNA sequence reads			Gallaecimonas		Gallaecimonas	marine	sea coast	water
2021403081	MGYA00163560_Bacteria::Proteobacteria:Gammaproteobacteria:::Gallaecimonas:Gallaecimonas_xiamenensis	https://www.ebi.ac.uk/metagenomics/samples/SRS1922020	MGYA00163560	106724	DNA sequence reads			Gallaecimonas	xiamenensis	Gallaecimonas xiamenensis	marine	sea coast	water
2021376006	MGYA00163529_Bacteria::Proteobacteria:Gammaproteobacteria:::Gallaecimonas:Gallaecimonas_xiamenensis	https://www.ebi.ac.uk/metagenomics/samples/SRS1922018	MGYA00163529	236951	DNA sequence reads			Gallaecimonas	xiamenensis	Gallaecimonas xiamenensis	marine	sea coast	water
2021375798	MGYA00163529_Bacteria::Proteobacteria:Gammaproteobacteria:::Gallaecimonas	https://www.ebi.ac.uk/metagenomics/samples/SRS1922018	MGYA00163529	236951	DNA sequence reads			Gallaecimonas		Gallaecimonas	marine	sea coast	water
2021369614	MGYA00163523_Bacteria::Proteobacteria:Gammaproteobacteria:::Gallaecimonas:Gallaecimonas_xiamenensis	https://www.ebi.ac.uk/metagenomics/samples/SRS1922020	MGYA00163523	259534	DNA sequence reads			Gallaecimonas	xiamenensis	Gallaecimonas xiamenensis	marine	sea coast	water
2021369612	MGYA00163523_Bacteria::Proteobacteria:Gammaproteobacteria:::Gallaecimonas	https://www.ebi.ac.uk/metagenomics/samples/SRS1922020	MGYA00163523	259534	DNA sequence reads			Gallaecimonas		Gallaecimonas	marine	sea coast	water
2021363260	MGYA00163515_Bacteria::Proteobacteria:Gammaproteobacteria:::Gallaecimonas:Gallaecimonas_xiamenensis	https://www.ebi.ac.uk/metagenomics/samples/SRS1922020	MGYA00163515	273892	DNA sequence reads			Gallaecimonas	xiamenensis	Gallaecimonas xiamenensis	marine	sea coast	water
2021363252	MGYA00163515_Bacteria::Proteobacteria:Gammaproteobacteria:::Gallaecimonas	https://www.ebi.ac.uk/metagenomics/samples/SRS1922020	MGYA00163515	273892	DNA sequence reads			Gallaecimonas		Gallaecimonas	marine	sea coast	water
2021359613	MGYA00163512_Bacteria::Proteobacteria:Gammaproteobacteria:::Gallaecimonas:Gallaecimonas_xiamenensis	https://www.ebi.ac.uk/metagenomics/samples/SRS1922018	MGYA00163512	152229	DNA sequence reads			Gallaecimonas	xiamenensis	Gallaecimonas xiamenensis	marine	sea coast	water
2021356962	MGYA00163509_Bacteria::Proteobacteria:Gammaproteobacteria:::Gallaecimonas:Gallaecimonas_xiamenensis	https://www.ebi.ac.uk/metagenomics/samples/SRS1922019	MGYA00163509	147556	DNA sequence reads			Gallaecimonas	xiamenensis	Gallaecimonas xiamenensis	marine	sea coast	water
2021356958	MGYA00163509_Bacteria::Proteobacteria:Gammaproteobacteria:::Gallaecimonas	https://www.ebi.ac.uk/metagenomics/samples/SRS1922019	MGYA00163509	147556	DNA sequence reads			Gallaecimonas		Gallaecimonas	marine	sea coast	water
2021356429	MGYA00292765_Bacteria::Proteobacteria:Gammaproteobacteria:::Gallaecimonas	https://www.ebi.ac.uk/metagenomics/samples/SRS3196309	MGYA00292765	79688	DNA sequence reads		Pacific Ocean	Gallaecimonas		Gallaecimonas				6.1
2021348345	MGYA00163501_Bacteria::Proteobacteria:Gammaproteobacteria:::Gallaecimonas:Gallaecimonas_xiamenensis	https://www.ebi.ac.uk/metagenomics/samples/SRS1922015	MGYA00163501	258335	DNA sequence reads			Gallaecimonas	xiamenensis	Gallaecimonas xiamenensis	marine	sea coast	water
2021348336	MGYA00163501_Bacteria::Proteobacteria:Gammaproteobacteria:::Gallaecimonas	https://www.ebi.ac.uk/metagenomics/samples/SRS1922015	MGYA00163501	258335	DNA sequence reads			Gallaecimonas		Gallaecimonas	marine	sea coast	water
2021054897	MGYA00292196_Bacteria::Proteobacteria:Gammaproteobacteria:::Gallaecimonas:Gallaecimonas_xiamenensis	https://www.ebi.ac.uk/metagenomics/samples/SRS3194091	MGYA00292196	155208	DNA sequence reads			Gallaecimonas	xiamenensis	Gallaecimonas xiamenensis				75
2020924011	MGYA00187214_Bacteria::Proteobacteria:Gammaproteobacteria:::Gallaecimonas	https://www.ebi.ac.uk/metagenomics/samples/SRS2571038	MGYA00187214	443807	DNA sequence reads		Pacific Ocean	Gallaecimonas		Gallaecimonas	marine sediment	ocean trench	sediment	1
2020896529	MGYA00291885_Bacteria::Proteobacteria:Gammaproteobacteria:::Gallaecimonas:Gallaecimonas_xiamenensis	https://www.ebi.ac.uk/metagenomics/samples/SRS3195493	MGYA00291885	32434	DNA sequence reads	OCEANIA		Gallaecimonas	xiamenensis	Gallaecimonas xiamenensis				3
2020826607	MGYA00209709_Bacteria::Proteobacteria:Gammaproteobacteria:::Gallaecimonas:Gallaecimonas_xiamenensis	https://www.ebi.ac.uk/metagenomics/samples/SRS2284672	MGYA00209709	401457	DNA sequence reads		Pacific Ocean	Gallaecimonas	xiamenensis	Gallaecimonas xiamenensis
2020821712	MGYA00209705_Bacteria::Proteobacteria:Gammaproteobacteria:::Gallaecimonas	https://www.ebi.ac.uk/metagenomics/samples/SRS2284666	MGYA00209705	304807	DNA sequence reads		Pacific Ocean	Gallaecimonas		Gallaecimonas
2020463706	MGYA00211042_Bacteria::Proteobacteria:Gammaproteobacteria:::Gallaecimonas	https://www.ebi.ac.uk/metagenomics/samples/SRS1360191	MGYA00211042	413351	DNA sequence reads		Pacific Ocean	Gallaecimonas		Gallaecimonas	ocean water	sea water environment	water
2020374905	MGYA00207231_Bacteria::Proteobacteria:Gammaproteobacteria:::Gallaecimonas	https://www.ebi.ac.uk/metagenomics/samples/SRS969087	MGYA00207231	271755	DNA sequence reads	NORTH_AMERICA		Gallaecimonas		Gallaecimonas
2020274317	MGYA00290639_Bacteria::Proteobacteria:Gammaproteobacteria:::Gallaecimonas	https://www.ebi.ac.uk/metagenomics/samples/SRS2834123	MGYA00290639	62200	DNA sequence reads	OCEANIA		Gallaecimonas		Gallaecimonas
2020057867	MGYA00290332_Bacteria::Proteobacteria:Gammaproteobacteria:::Gallaecimonas:Gallaecimonas_xiamenensis	https://www.ebi.ac.uk/metagenomics/samples/SRS3194470	MGYA00290332	203791	DNA sequence reads	OCEANIA		Gallaecimonas	xiamenensis	Gallaecimonas xiamenensis				3
2019955003	MGYA00290200_Bacteria::Proteobacteria:Gammaproteobacteria:::Gallaecimonas	https://www.ebi.ac.uk/metagenomics/samples/SRS3195015	MGYA00290200	163611	DNA sequence reads	OCEANIA		Gallaecimonas		Gallaecimonas				9
2019941952	MGYA00290181_Bacteria::Proteobacteria:Gammaproteobacteria:::Gallaecimonas	https://www.ebi.ac.uk/metagenomics/samples/SRS3194654	MGYA00290181	204191	DNA sequence reads	OCEANIA		Gallaecimonas		Gallaecimonas				3
2019872940	MGYA00290099_Bacteria::Proteobacteria:Gammaproteobacteria:::Gallaecimonas:Gallaecimonas_xiamenensis	https://www.ebi.ac.uk/metagenomics/samples/SRS3194635	MGYA00290099	270064	DNA sequence reads	OCEANIA		Gallaecimonas	xiamenensis	Gallaecimonas xiamenensis				5
2019722348	MGYA00289877_Bacteria::Proteobacteria:Gammaproteobacteria:::Gallaecimonas	https://www.ebi.ac.uk/metagenomics/samples/SRS3194872	MGYA00289877	197651	DNA sequence reads	OCEANIA		Gallaecimonas		Gallaecimonas				12
2019696657	MGYA00289818_Bacteria::Proteobacteria:Gammaproteobacteria:::Gallaecimonas	https://www.ebi.ac.uk/metagenomics/samples/SRS3195016	MGYA00289818	184307	DNA sequence reads	OCEANIA		Gallaecimonas		Gallaecimonas				1
2019619963	MGYA00289689_Bacteria::Proteobacteria:Gammaproteobacteria:::Gallaecimonas	https://www.ebi.ac.uk/metagenomics/samples/SRS3194835	MGYA00289689	142101	DNA sequence reads	OCEANIA		Gallaecimonas		Gallaecimonas				1
2019568296	MGYA00289599_Bacteria::Proteobacteria:Gammaproteobacteria:::Gallaecimonas	https://www.ebi.ac.uk/metagenomics/samples/SRS3194803	MGYA00289599	228747	DNA sequence reads	OCEANIA		Gallaecimonas		Gallaecimonas				12
2019528900	MGYA00289535_Bacteria::Proteobacteria:Gammaproteobacteria:::Gallaecimonas	https://www.ebi.ac.uk/metagenomics/samples/SRS3194932	MGYA00289535	160037	DNA sequence reads	OCEANIA		Gallaecimonas		Gallaecimonas				4.2
2019509759	MGYA00289503_Bacteria::Proteobacteria:Gammaproteobacteria:::Gallaecimonas	https://www.ebi.ac.uk/metagenomics/samples/SRS3195563	MGYA00289503	107530	DNA sequence reads	OCEANIA		Gallaecimonas		Gallaecimonas				3
2019504481	MGYA00289493_Bacteria::Proteobacteria:Gammaproteobacteria:::Gallaecimonas	https://www.ebi.ac.uk/metagenomics/samples/SRS3194733	MGYA00289493	111262	DNA sequence reads	OCEANIA		Gallaecimonas		Gallaecimonas				4.1
2019318621	MGYA00289149_Bacteria::Proteobacteria:Gammaproteobacteria:::Gallaecimonas	https://www.ebi.ac.uk/metagenomics/samples/SRS3195379	MGYA00289149	26477	DNA sequence reads	OCEANIA		Gallaecimonas		Gallaecimonas				3
2019290313	MGYA00289072_Bacteria::Proteobacteria:Gammaproteobacteria:::Gallaecimonas	https://www.ebi.ac.uk/metagenomics/samples/SRS3194959	MGYA00289072	115383	DNA sequence reads	OCEANIA		Gallaecimonas		Gallaecimonas				4.3
2019220928	MGYA00288927_Bacteria::Proteobacteria:Gammaproteobacteria:::Gallaecimonas:Gallaecimonas_sp._MA-8	https://www.ebi.ac.uk/metagenomics/samples/SRS3194511	MGYA00288927	248350	DNA sequence reads	OCEANIA		Gallaecimonas		Gallaecimonas sp._MA-8				3
2019220921	MGYA00288927_Bacteria::Proteobacteria:Gammaproteobacteria:::Gallaecimonas	https://www.ebi.ac.uk/metagenomics/samples/SRS3194511	MGYA00288927	248350	DNA sequence reads	OCEANIA		Gallaecimonas		Gallaecimonas				3
2019207777	MGYA00288904_Bacteria::Proteobacteria:Gammaproteobacteria:::Gallaecimonas	https://www.ebi.ac.uk/metagenomics/samples/SRS3194551	MGYA00288904	268617	DNA sequence reads	OCEANIA		Gallaecimonas		Gallaecimonas				3
2019150567	MGYA00288772_Bacteria::Proteobacteria:Gammaproteobacteria:::Gallaecimonas:Gallaecimonas_sp._MA-8	https://www.ebi.ac.uk/metagenomics/samples/SRS3194633	MGYA00288772	190457	DNA sequence reads	OCEANIA		Gallaecimonas		Gallaecimonas sp._MA-8				3
2019150536	MGYA00288772_Bacteria::Proteobacteria:Gammaproteobacteria:::Gallaecimonas	https://www.ebi.ac.uk/metagenomics/samples/SRS3194633	MGYA00288772	190457	DNA sequence reads	OCEANIA		Gallaecimonas		Gallaecimonas				3
2019134662	MGYA00288725_Bacteria::Proteobacteria:Gammaproteobacteria:::Gallaecimonas	https://www.ebi.ac.uk/metagenomics/samples/SRS3194434	MGYA00288725	261021	DNA sequence reads	OCEANIA		Gallaecimonas		Gallaecimonas				3
2019131129	MGYA00288721_Bacteria::Proteobacteria:Gammaproteobacteria:::Gallaecimonas	https://www.ebi.ac.uk/metagenomics/samples/SRS3194638	MGYA00288721	268702	DNA sequence reads	OCEANIA		Gallaecimonas		Gallaecimonas				3
2019104378	MGYA00288678_Bacteria::Proteobacteria:Gammaproteobacteria:::Gallaecimonas	https://www.ebi.ac.uk/metagenomics/samples/SRS3195057	MGYA00288678	321535	DNA sequence reads	OCEANIA		Gallaecimonas		Gallaecimonas				3
2019090164	MGYA00288653_Bacteria::Proteobacteria:Gammaproteobacteria:::Gallaecimonas:Gallaecimonas_xiamenensis	https://www.ebi.ac.uk/metagenomics/samples/SRS3194630	MGYA00288653	324026	DNA sequence reads	OCEANIA		Gallaecimonas	xiamenensis	Gallaecimonas xiamenensis				3
2019077094	MGYA00288634_Bacteria::Proteobacteria:Gammaproteobacteria:::Gallaecimonas:Gallaecimonas_xiamenensis	https://www.ebi.ac.uk/metagenomics/samples/SRS3194690	MGYA00288634	666125	DNA sequence reads	OCEANIA		Gallaecimonas	xiamenensis	Gallaecimonas xiamenensis				3
2019038933	MGYA00288553_Bacteria::Proteobacteria:Gammaproteobacteria:::Gallaecimonas:Gallaecimonas_xiamenensis	https://www.ebi.ac.uk/metagenomics/samples/SRS2834740	MGYA00288553	272253	DNA sequence reads			Gallaecimonas	xiamenensis	Gallaecimonas xiamenensis				50
2019007665	MGYA00288485_Bacteria::Proteobacteria:Gammaproteobacteria:::Gallaecimonas:Gallaecimonas_xiamenensis	https://www.ebi.ac.uk/metagenomics/samples/SRS2834782	MGYA00288485	210202	DNA sequence reads			Gallaecimonas	xiamenensis	Gallaecimonas xiamenensis				75
2018915799	MGYA00288322_Bacteria::Proteobacteria:Gammaproteobacteria:::Gallaecimonas	https://www.ebi.ac.uk/metagenomics/samples/SRS2834824	MGYA00288322	288263	DNA sequence reads			Gallaecimonas		Gallaecimonas				50
2018906148	MGYA00288304_Bacteria::Proteobacteria:Gammaproteobacteria:::Gallaecimonas	https://www.ebi.ac.uk/metagenomics/samples/SRS2834531	MGYA00288304	217819	DNA sequence reads			Gallaecimonas		Gallaecimonas				20
2018891413	MGYA00288272_Bacteria::Proteobacteria:Gammaproteobacteria:::Gallaecimonas:Gallaecimonas_xiamenensis	https://www.ebi.ac.uk/metagenomics/samples/SRS2834825	MGYA00288272	203702	DNA sequence reads			Gallaecimonas	xiamenensis	Gallaecimonas xiamenensis				75
2018891405	MGYA00288272_Bacteria::Proteobacteria:Gammaproteobacteria:::Gallaecimonas	https://www.ebi.ac.uk/metagenomics/samples/SRS2834825	MGYA00288272	203702	DNA sequence reads			Gallaecimonas		Gallaecimonas				75
2018889978	MGYA00288270_Bacteria::Proteobacteria:Gammaproteobacteria:::Gallaecimonas	https://www.ebi.ac.uk/metagenomics/samples/SRS2834823	MGYA00288270	239004	DNA sequence reads			Gallaecimonas		Gallaecimonas				10
2018817298	MGYA00288119_Bacteria::Proteobacteria:Gammaproteobacteria:::Gallaecimonas:Gallaecimonas_xiamenensis	https://www.ebi.ac.uk/metagenomics/samples/SRS2834869	MGYA00288119	213241	DNA sequence reads			Gallaecimonas	xiamenensis	Gallaecimonas xiamenensis				75
2018696127	MGYA00287677_Bacteria::Proteobacteria:Gammaproteobacteria:::Gallaecimonas	https://www.ebi.ac.uk/metagenomics/samples/SRS3196309	MGYA00287677	79688	DNA sequence reads		Pacific Ocean	Gallaecimonas		Gallaecimonas				6.1
2018668309	MGYA00287568_Bacteria::Proteobacteria:Gammaproteobacteria:::Gallaecimonas:Gallaecimonas_xiamenensis	https://www.ebi.ac.uk/metagenomics/samples/SRS2834740	MGYA00287568	272253	DNA sequence reads			Gallaecimonas	xiamenensis	Gallaecimonas xiamenensis				50
2018667295	MGYA00287566_Bacteria::Proteobacteria:Gammaproteobacteria:::Gallaecimonas	https://www.ebi.ac.uk/metagenomics/samples/SRS2834823	MGYA00287566	239004	DNA sequence reads			Gallaecimonas		Gallaecimonas				10
2018639235	MGYA00287453_Bacteria::Proteobacteria:Gammaproteobacteria:::Gallaecimonas:Gallaecimonas_xiamenensis	https://www.ebi.ac.uk/metagenomics/samples/SRS2834869	MGYA00287453	213241	DNA sequence reads			Gallaecimonas	xiamenensis	Gallaecimonas xiamenensis				75
2018608948	MGYA00287342_Bacteria::Proteobacteria:Gammaproteobacteria:::Gallaecimonas:Gallaecimonas_xiamenensis	https://www.ebi.ac.uk/metagenomics/samples/SRS2834782	MGYA00287342	210202	DNA sequence reads			Gallaecimonas	xiamenensis	Gallaecimonas xiamenensis				75
2018468582	MGYA00287230_Bacteria::Proteobacteria:Gammaproteobacteria:::Gallaecimonas	https://www.ebi.ac.uk/metagenomics/samples/SRS2834824	MGYA00287230	288263	DNA sequence reads			Gallaecimonas		Gallaecimonas				50
2018355629	MGYA00286970_Bacteria::Proteobacteria:Gammaproteobacteria:::Gallaecimonas:Gallaecimonas_xiamenensis	https://www.ebi.ac.uk/metagenomics/samples/SRS3195493	MGYA00286970	32434	DNA sequence reads	OCEANIA		Gallaecimonas	xiamenensis	Gallaecimonas xiamenensis				3
2018323437	MGYA00286823_Bacteria::Proteobacteria:Gammaproteobacteria:::Gallaecimonas	https://www.ebi.ac.uk/metagenomics/samples/SRS3195563	MGYA00286823	107530	DNA sequence reads	OCEANIA		Gallaecimonas		Gallaecimonas				3
2018291782	MGYA00286676_Bacteria::Proteobacteria:Gammaproteobacteria:::Gallaecimonas	https://www.ebi.ac.uk/metagenomics/samples/SRS3195379	MGYA00286676	26477	DNA sequence reads	OCEANIA		Gallaecimonas		Gallaecimonas				3
2018110240	MGYA00285948_Bacteria::Proteobacteria:Gammaproteobacteria:::Gallaecimonas	https://www.ebi.ac.uk/metagenomics/samples/SRS3195057	MGYA00285948	321535	DNA sequence reads	OCEANIA		Gallaecimonas		Gallaecimonas				3
2018041550	MGYA00285772_Bacteria::Proteobacteria:Gammaproteobacteria:::Gallaecimonas	https://www.ebi.ac.uk/metagenomics/samples/SRS3194835	MGYA00285772	142101	DNA sequence reads	OCEANIA		Gallaecimonas		Gallaecimonas				1
2018037662	MGYA00285764_Bacteria::Proteobacteria:Gammaproteobacteria:::Gallaecimonas	https://www.ebi.ac.uk/metagenomics/samples/SRS3194932	MGYA00285764	160037	DNA sequence reads	OCEANIA		Gallaecimonas		Gallaecimonas				4.2
2018035231	MGYA00285756_Bacteria::Proteobacteria:Gammaproteobacteria:::Gallaecimonas	https://www.ebi.ac.uk/metagenomics/samples/SRS3195015	MGYA00285756	163611	DNA sequence reads	OCEANIA		Gallaecimonas		Gallaecimonas				9
2018021792	MGYA00285725_Bacteria::Proteobacteria:Gammaproteobacteria:::Gallaecimonas	https://www.ebi.ac.uk/metagenomics/samples/SRS3194959	MGYA00285725	115383	DNA sequence reads	OCEANIA		Gallaecimonas		Gallaecimonas				4.3
2017982766	MGYA00285637_Bacteria::Proteobacteria:Gammaproteobacteria:::Gallaecimonas	https://www.ebi.ac.uk/metagenomics/samples/SRS3194872	MGYA00285637	197651	DNA sequence reads	OCEANIA		Gallaecimonas		Gallaecimonas				12
2017976177	MGYA00285615_Bacteria::Proteobacteria:Gammaproteobacteria:::Gallaecimonas	https://www.ebi.ac.uk/metagenomics/samples/SRS3195016	MGYA00285615	184307	DNA sequence reads	OCEANIA		Gallaecimonas		Gallaecimonas				1
2017965475	MGYA00285592_Bacteria::Proteobacteria:Gammaproteobacteria:::Gallaecimonas	https://www.ebi.ac.uk/metagenomics/samples/SRS3194733	MGYA00285592	111262	DNA sequence reads	OCEANIA		Gallaecimonas		Gallaecimonas				4.1
2017916757	MGYA00285484_Bacteria::Proteobacteria:Gammaproteobacteria:::Gallaecimonas	https://www.ebi.ac.uk/metagenomics/samples/SRS3194803	MGYA00285484	228747	DNA sequence reads	OCEANIA		Gallaecimonas		Gallaecimonas				12
2017810919	MGYA00285280_Bacteria::Proteobacteria:Gammaproteobacteria:::Gallaecimonas:Gallaecimonas_xiamenensis	https://www.ebi.ac.uk/metagenomics/samples/SRS3194635	MGYA00285280	270064	DNA sequence reads	OCEANIA		Gallaecimonas	xiamenensis	Gallaecimonas xiamenensis				5
2017798574	MGYA00285261_Bacteria::Proteobacteria:Gammaproteobacteria:::Gallaecimonas:Gallaecimonas_xiamenensis	https://www.ebi.ac.uk/metagenomics/samples/SRS3194630	MGYA00285261	324026	DNA sequence reads	OCEANIA		Gallaecimonas	xiamenensis	Gallaecimonas xiamenensis				3
2017794766	MGYA00285255_Bacteria::Proteobacteria:Gammaproteobacteria:::Gallaecimonas	https://www.ebi.ac.uk/metagenomics/samples/SRS3194633	MGYA00285255	190457	DNA sequence reads	OCEANIA		Gallaecimonas		Gallaecimonas				3
2017794732	MGYA00285255_Bacteria::Proteobacteria:Gammaproteobacteria:::Gallaecimonas:Gallaecimonas_sp._MA-8	https://www.ebi.ac.uk/metagenomics/samples/SRS3194633	MGYA00285255	190457	DNA sequence reads	OCEANIA		Gallaecimonas		Gallaecimonas sp._MA-8				3
2017787935	MGYA00285247_Bacteria::Proteobacteria:Gammaproteobacteria:::Gallaecimonas	https://www.ebi.ac.uk/metagenomics/samples/SRS3194638	MGYA00285247	268702	DNA sequence reads	OCEANIA		Gallaecimonas		Gallaecimonas				3
2017783696	MGYA00285243_Bacteria::Proteobacteria:Gammaproteobacteria:::Gallaecimonas	https://www.ebi.ac.uk/metagenomics/samples/SRS3194434	MGYA00285243	261021	DNA sequence reads	OCEANIA		Gallaecimonas		Gallaecimonas				3
2017772620	MGYA00285224_Bacteria::Proteobacteria:Gammaproteobacteria:::Gallaecimonas	https://www.ebi.ac.uk/metagenomics/samples/SRS3194654	MGYA00285224	204191	DNA sequence reads	OCEANIA		Gallaecimonas		Gallaecimonas				3
2017692360	MGYA00285155_Bacteria::Proteobacteria:Gammaproteobacteria:::Gallaecimonas:Gallaecimonas_xiamenensis	https://www.ebi.ac.uk/metagenomics/samples/SRS3194690	MGYA00285155	666125	DNA sequence reads	OCEANIA		Gallaecimonas	xiamenensis	Gallaecimonas xiamenensis				3
2017224512	MGYA00193155_Bacteria::Proteobacteria:Gammaproteobacteria:::Gallaecimonas	https://www.ebi.ac.uk/metagenomics/samples/SRS2649185	MGYA00193155	187044	DNA sequence reads			Gallaecimonas		Gallaecimonas	marine	sea water	water	0.1
2017223225	MGYA00193151_Bacteria::Proteobacteria:Gammaproteobacteria:::Gallaecimonas	https://www.ebi.ac.uk/metagenomics/samples/SRS2649248	MGYA00193151	109345	DNA sequence reads			Gallaecimonas		Gallaecimonas	marine	sea water	water	0.1
2017222262	MGYA00193147_Bacteria::Proteobacteria:Gammaproteobacteria:::Gallaecimonas	https://www.ebi.ac.uk/metagenomics/samples/SRS2649255	MGYA00193147	194193	DNA sequence reads			Gallaecimonas		Gallaecimonas	marine	sea water	water	0.1
2017221355	MGYA00193144_Bacteria::Proteobacteria:Gammaproteobacteria:::Gallaecimonas	https://www.ebi.ac.uk/metagenomics/samples/SRS2649193	MGYA00193144	172159	DNA sequence reads			Gallaecimonas		Gallaecimonas	marine	sea water	water	0.1
2017218430	MGYA00193134_Bacteria::Proteobacteria:Gammaproteobacteria:::Gallaecimonas	https://www.ebi.ac.uk/metagenomics/samples/SRS2649216	MGYA00193134	87499	DNA sequence reads			Gallaecimonas		Gallaecimonas	marine	sea water	water	0.1
2017217739	MGYA00193132_Bacteria::Proteobacteria:Gammaproteobacteria:::Gallaecimonas	https://www.ebi.ac.uk/metagenomics/samples/SRS2649212	MGYA00193132	154193	DNA sequence reads			Gallaecimonas		Gallaecimonas	marine	sea water	water	0.1
2017216583	MGYA00193129_Bacteria::Proteobacteria:Gammaproteobacteria:::Gallaecimonas	https://www.ebi.ac.uk/metagenomics/samples/SRS2649261	MGYA00193129	104879	DNA sequence reads			Gallaecimonas		Gallaecimonas	marine	sea water	water	0.1
2017215774	MGYA00193127_Bacteria::Proteobacteria:Gammaproteobacteria:::Gallaecimonas	https://www.ebi.ac.uk/metagenomics/samples/SRS2649170	MGYA00193127	169043	DNA sequence reads			Gallaecimonas		Gallaecimonas	marine	sea water	water	0.1
2017214894	MGYA00193124_Bacteria::Proteobacteria:Gammaproteobacteria:::Gallaecimonas	https://www.ebi.ac.uk/metagenomics/samples/SRS2649207	MGYA00193124	188445	DNA sequence reads			Gallaecimonas		Gallaecimonas	marine	sea water	water	0.1
2017214414	MGYA00193123_Bacteria::Proteobacteria:Gammaproteobacteria:::Gallaecimonas	https://www.ebi.ac.uk/metagenomics/samples/SRS2649188	MGYA00193123	225520	DNA sequence reads			Gallaecimonas		Gallaecimonas	marine	sea water	water	0.1
2017214130	MGYA00193122_Bacteria::Proteobacteria:Gammaproteobacteria:::Gallaecimonas	https://www.ebi.ac.uk/metagenomics/samples/SRS2649244	MGYA00193122	186064	DNA sequence reads			Gallaecimonas		Gallaecimonas	marine	sea water	water	0.1
2017211568	MGYA00193115_Bacteria::Proteobacteria:Gammaproteobacteria:::Gallaecimonas	https://www.ebi.ac.uk/metagenomics/samples/SRS2649220	MGYA00193115	188115	DNA sequence reads			Gallaecimonas		Gallaecimonas	marine	sea water	water	0.1
2017211134	MGYA00193114_Bacteria::Proteobacteria:Gammaproteobacteria:::Gallaecimonas	https://www.ebi.ac.uk/metagenomics/samples/SRS2649247	MGYA00193114	167094	DNA sequence reads			Gallaecimonas		Gallaecimonas	marine	sea water	water	0.1
2017210456	MGYA00193112_Bacteria::Proteobacteria:Gammaproteobacteria:::Gallaecimonas	https://www.ebi.ac.uk/metagenomics/samples/SRS2649270	MGYA00193112	162194	DNA sequence reads			Gallaecimonas		Gallaecimonas	marine	sea water	water	0.1
2017209283	MGYA00193109_Bacteria::Proteobacteria:Gammaproteobacteria:::Gallaecimonas	https://www.ebi.ac.uk/metagenomics/samples/SRS2649249	MGYA00193109	182020	DNA sequence reads			Gallaecimonas		Gallaecimonas	marine	sea water	water	0.1
2017208943	MGYA00193108_Bacteria::Proteobacteria:Gammaproteobacteria:::Gallaecimonas	https://www.ebi.ac.uk/metagenomics/samples/SRS2649268	MGYA00193108	176479	DNA sequence reads			Gallaecimonas		Gallaecimonas	marine	sea water	water	0.1
2017207111	MGYA00193102_Bacteria::Proteobacteria:Gammaproteobacteria:::Gallaecimonas	https://www.ebi.ac.uk/metagenomics/samples/SRS2649181	MGYA00193102	74889	DNA sequence reads			Gallaecimonas		Gallaecimonas	marine	sea water	water	0.1
2017206761	MGYA00193101_Bacteria::Proteobacteria:Gammaproteobacteria:::Gallaecimonas	https://www.ebi.ac.uk/metagenomics/samples/SRS2649274	MGYA00193101	155307	DNA sequence reads			Gallaecimonas		Gallaecimonas	marine	sea water	water	0.1
2017205498	MGYA00193097_Bacteria::Proteobacteria:Gammaproteobacteria:::Gallaecimonas	https://www.ebi.ac.uk/metagenomics/samples/SRS2649225	MGYA00193097	125127	DNA sequence reads			Gallaecimonas		Gallaecimonas	marine	sea water	water	0.1
2017204895	MGYA00193095_Bacteria::Proteobacteria:Gammaproteobacteria:::Gallaecimonas	https://www.ebi.ac.uk/metagenomics/samples/SRS2649213	MGYA00193095	213848	DNA sequence reads			Gallaecimonas		Gallaecimonas	marine	sea water	water	0.1
2017203902	MGYA00193093_Bacteria::Proteobacteria:Gammaproteobacteria:::Gallaecimonas	https://www.ebi.ac.uk/metagenomics/samples/SRS2649262	MGYA00193093	146907	DNA sequence reads			Gallaecimonas		Gallaecimonas	marine	sea water	water	0.1
2017203026	MGYA00193090_Bacteria::Proteobacteria:Gammaproteobacteria:::Gallaecimonas	https://www.ebi.ac.uk/metagenomics/samples/SRS2649227	MGYA00193090	143017	DNA sequence reads			Gallaecimonas		Gallaecimonas	marine	sea water	water	0.1
2017203013	MGYA00193090_Bacteria::Proteobacteria:Gammaproteobacteria:::Gallaecimonas:Gallaecimonas_sp._MA-8	https://www.ebi.ac.uk/metagenomics/samples/SRS2649227	MGYA00193090	143017	DNA sequence reads			Gallaecimonas		Gallaecimonas sp._MA-8	marine	sea water	water	0.1
2017200569	MGYA00193083_Bacteria::Proteobacteria:Gammaproteobacteria:::Gallaecimonas	https://www.ebi.ac.uk/metagenomics/samples/SRS2649167	MGYA00193083	174822	DNA sequence reads			Gallaecimonas		Gallaecimonas	marine	sea water	water	0.1
2017200169	MGYA00193082_Bacteria::Proteobacteria:Gammaproteobacteria:::Gallaecimonas	https://www.ebi.ac.uk/metagenomics/samples/SRS2649272	MGYA00193082	103564	DNA sequence reads			Gallaecimonas		Gallaecimonas	marine	sea water	water	0.1
2017197450	MGYA00193074_Bacteria::Proteobacteria:Gammaproteobacteria:::Gallaecimonas	https://www.ebi.ac.uk/metagenomics/samples/SRS2649223	MGYA00193074	272305	DNA sequence reads			Gallaecimonas		Gallaecimonas	marine	sea water	water	0.1
2017196616	MGYA00193072_Bacteria::Proteobacteria:Gammaproteobacteria:::Gallaecimonas	https://www.ebi.ac.uk/metagenomics/samples/SRS2649203	MGYA00193072	205552	DNA sequence reads			Gallaecimonas		Gallaecimonas	marine	sea water	water	0.1
2017195968	MGYA00193070_Bacteria::Proteobacteria:Gammaproteobacteria:::Gallaecimonas	https://www.ebi.ac.uk/metagenomics/samples/SRS2649240	MGYA00193070	125973	DNA sequence reads			Gallaecimonas		Gallaecimonas	marine	sea water	water	0.1
2017195572	MGYA00193069_Bacteria::Proteobacteria:Gammaproteobacteria:::Gallaecimonas	https://www.ebi.ac.uk/metagenomics/samples/SRS2649252	MGYA00193069	236104	DNA sequence reads			Gallaecimonas		Gallaecimonas	marine	sea water	water	0.1
2017195047	MGYA00193068_Bacteria::Proteobacteria:Gammaproteobacteria:::Gallaecimonas	https://www.ebi.ac.uk/metagenomics/samples/SRS2649264	MGYA00193068	243638	DNA sequence reads			Gallaecimonas		Gallaecimonas	marine	sea water	water	0.1
2017193993	MGYA00193065_Bacteria::Proteobacteria:Gammaproteobacteria:::Gallaecimonas	https://www.ebi.ac.uk/metagenomics/samples/SRS2649280	MGYA00193065	171072	DNA sequence reads			Gallaecimonas		Gallaecimonas	marine	sea water	water	0.1
2017193503	MGYA00193063_Bacteria::Proteobacteria:Gammaproteobacteria:::Gallaecimonas:Gallaecimonas_sp._MA-8	https://www.ebi.ac.uk/metagenomics/samples/SRS2649176	MGYA00193063	156209	DNA sequence reads			Gallaecimonas		Gallaecimonas sp._MA-8	marine	sea water	water	0.1
2017193075	MGYA00193062_Bacteria::Proteobacteria:Gammaproteobacteria:::Gallaecimonas	https://www.ebi.ac.uk/metagenomics/samples/SRS2649179	MGYA00193062	191422	DNA sequence reads			Gallaecimonas		Gallaecimonas	marine	sea water	water	0.1
2017192439	MGYA00193059_Bacteria::Proteobacteria:Gammaproteobacteria:::Gallaecimonas	https://www.ebi.ac.uk/metagenomics/samples/SRS2649196	MGYA00193059	188823	DNA sequence reads			Gallaecimonas		Gallaecimonas	marine	sea water	water	0.1
2017192132	MGYA00193058_Bacteria::Proteobacteria:Gammaproteobacteria:::Gallaecimonas	https://www.ebi.ac.uk/metagenomics/samples/SRS2649269	MGYA00193058	143625	DNA sequence reads			Gallaecimonas		Gallaecimonas	marine	sea water	water	0.1
2017190747	MGYA00193054_Bacteria::Proteobacteria:Gammaproteobacteria:::Gallaecimonas	https://www.ebi.ac.uk/metagenomics/samples/SRS2649194	MGYA00193054	149076	DNA sequence reads			Gallaecimonas		Gallaecimonas	marine	sea water	water	0.1
2017188841	MGYA00193047_Bacteria::Proteobacteria:Gammaproteobacteria:::Gallaecimonas	https://www.ebi.ac.uk/metagenomics/samples/SRS2649228	MGYA00193047	155912	DNA sequence reads			Gallaecimonas		Gallaecimonas	marine	sea water	water	0.1
2017175253	MGYA00182739_Bacteria::Proteobacteria:Gammaproteobacteria:::Gallaecimonas	https://www.ebi.ac.uk/metagenomics/samples/SRS2355727	MGYA00182739	304270	DNA sequence reads		Pacific Ocean	Gallaecimonas		Gallaecimonas				115
2017153571	MGYA00182687_Bacteria::Proteobacteria:Gammaproteobacteria:::Gallaecimonas	https://www.ebi.ac.uk/metagenomics/samples/SRS2355737	MGYA00182687	444702	DNA sequence reads		Pacific Ocean	Gallaecimonas		Gallaecimonas				4
2017147506	MGYA00182673_Bacteria::Proteobacteria:Gammaproteobacteria:::Gallaecimonas	https://www.ebi.ac.uk/metagenomics/samples/SRS2355749	MGYA00182673	244089	DNA sequence reads		Pacific Ocean	Gallaecimonas		Gallaecimonas				115
2017127614	MGYA00207134_Bacteria::Proteobacteria:Gammaproteobacteria:::Gallaecimonas	https://www.ebi.ac.uk/metagenomics/samples/SRS893774	MGYA00207134	237791	DNA sequence reads			Gallaecimonas		Gallaecimonas	coastal water	sea water	sea water	12
2017072424	MGYA00202969_Bacteria::Proteobacteria:Gammaproteobacteria:::Gallaecimonas	https://www.ebi.ac.uk/metagenomics/samples/SRS2976450	MGYA00202969	62740	DNA sequence reads	OCEANIA		Gallaecimonas		Gallaecimonas
2016988579	MGYA00202687_Bacteria::Proteobacteria:Gammaproteobacteria:::Gallaecimonas	https://www.ebi.ac.uk/metagenomics/samples/SRS2976427	MGYA00202687	25596	DNA sequence reads	OCEANIA		Gallaecimonas		Gallaecimonas
2016731554	MGYA00180770_Bacteria::Proteobacteria:Gammaproteobacteria:::Gallaecimonas	https://www.ebi.ac.uk/metagenomics/samples/SRS1245913	MGYA00180770	160331	DNA sequence reads	NORTH_AMERICA		Gallaecimonas		Gallaecimonas	coastal seawater	>63µm particles	>63µm particles	1
2016678264	MGYA00285036_Bacteria::Proteobacteria:Gammaproteobacteria:::Gallaecimonas:Gallaecimonas_xiamenensis	https://www.ebi.ac.uk/metagenomics/samples/SRS3194470	MGYA00285036	203791	DNA sequence reads	OCEANIA		Gallaecimonas	xiamenensis	Gallaecimonas xiamenensis				3
2016640424	MGYA00284977_Bacteria::Proteobacteria:Gammaproteobacteria:::Gallaecimonas	https://www.ebi.ac.uk/metagenomics/samples/SRS3194511	MGYA00284977	248350	DNA sequence reads	OCEANIA		Gallaecimonas		Gallaecimonas				3
2016640386	MGYA00284977_Bacteria::Proteobacteria:Gammaproteobacteria:::Gallaecimonas:Gallaecimonas_sp._MA-8	https://www.ebi.ac.uk/metagenomics/samples/SRS3194511	MGYA00284977	248350	DNA sequence reads	OCEANIA		Gallaecimonas		Gallaecimonas sp._MA-8				3
2016598337	MGYA00284918_Bacteria::Proteobacteria:Gammaproteobacteria:::Gallaecimonas	https://www.ebi.ac.uk/metagenomics/samples/SRS3194551	MGYA00284918	268617	DNA sequence reads	OCEANIA		Gallaecimonas		Gallaecimonas				3
2016333754	MGYA00284115_Bacteria::Proteobacteria:Gammaproteobacteria:::Gallaecimonas:Gallaecimonas_xiamenensis	https://www.ebi.ac.uk/metagenomics/samples/SRS3194091	MGYA00284115	155208	DNA sequence reads			Gallaecimonas	xiamenensis	Gallaecimonas xiamenensis				75
2016144989	MGYA00283357_Bacteria::Proteobacteria:Gammaproteobacteria:::Gallaecimonas	https://www.ebi.ac.uk/metagenomics/samples/SRS2834123	MGYA00283357	62200	DNA sequence reads	OCEANIA		Gallaecimonas		Gallaecimonas
2016067611	MGYA00176440_Bacteria::Proteobacteria:Gammaproteobacteria:::Gallaecimonas:Gallaecimonas_sp._MA-8	https://www.ebi.ac.uk/metagenomics/samples/SRS1725888	MGYA00176440	344211	DNA sequence reads		Indian Ocean	Gallaecimonas		Gallaecimonas sp._MA-8
2016008443	MGYA00282848_Bacteria::Proteobacteria:Gammaproteobacteria:::Gallaecimonas	https://www.ebi.ac.uk/metagenomics/samples/SRS2834531	MGYA00282848	217819	DNA sequence reads			Gallaecimonas		Gallaecimonas				20
2015886746	MGYA00282338_Bacteria::Proteobacteria:Gammaproteobacteria:::Gallaecimonas	https://www.ebi.ac.uk/metagenomics/samples/SRS2834825	MGYA00282338	203702	DNA sequence reads			Gallaecimonas		Gallaecimonas				75
2015886680	MGYA00282338_Bacteria::Proteobacteria:Gammaproteobacteria:::Gallaecimonas:Gallaecimonas_xiamenensis	https://www.ebi.ac.uk/metagenomics/samples/SRS2834825	MGYA00282338	203702	DNA sequence reads			Gallaecimonas	xiamenensis	Gallaecimonas xiamenensis				75
2015886027	MGYA00282336_Bacteria::Proteobacteria:Gammaproteobacteria:::Gallaecimonas	https://www.ebi.ac.uk/metagenomics/samples/SRS2834823	MGYA00282336	239004	DNA sequence reads			Gallaecimonas		Gallaecimonas				10
2015885489	MGYA00282333_Bacteria::Proteobacteria:Gammaproteobacteria:::Gallaecimonas	https://www.ebi.ac.uk/metagenomics/samples/SRS2834824	MGYA00282333	288263	DNA sequence reads			Gallaecimonas		Gallaecimonas				50
2015863623	MGYA00282246_Bacteria::Proteobacteria:Gammaproteobacteria:::Gallaecimonas:Gallaecimonas_xiamenensis	https://www.ebi.ac.uk/metagenomics/samples/SRS2834869	MGYA00282246	213241	DNA sequence reads			Gallaecimonas	xiamenensis	Gallaecimonas xiamenensis				75
2015801126	MGYA00282005_Bacteria::Proteobacteria:Gammaproteobacteria:::Gallaecimonas:Gallaecimonas_xiamenensis	https://www.ebi.ac.uk/metagenomics/samples/SRS2834740	MGYA00282005	272253	DNA sequence reads			Gallaecimonas	xiamenensis	Gallaecimonas xiamenensis				50
2015778480	MGYA00281917_Bacteria::Proteobacteria:Gammaproteobacteria:::Gallaecimonas:Gallaecimonas_xiamenensis	https://www.ebi.ac.uk/metagenomics/samples/SRS2834782	MGYA00281917	210202	DNA sequence reads			Gallaecimonas	xiamenensis	Gallaecimonas xiamenensis				75
2015662914	MGYA00281426_Bacteria::Proteobacteria:Gammaproteobacteria:::Gallaecimonas	https://www.ebi.ac.uk/metagenomics/samples/SRS2834531	MGYA00281426	217819	DNA sequence reads			Gallaecimonas		Gallaecimonas				20
2015592804	MGYA00281216_Bacteria::Proteobacteria:Gammaproteobacteria:::Gallaecimonas	https://www.ebi.ac.uk/metagenomics/samples/SRS2834123	MGYA00281216	62200	DNA sequence reads	OCEANIA		Gallaecimonas		Gallaecimonas
2015436962	MGYA00280292_Bacteria::Proteobacteria:Gammaproteobacteria:::Gallaecimonas	https://www.ebi.ac.uk/metagenomics/samples/SRS2777978	MGYA00280292	70906	DNA sequence reads	OCEANIA		Gallaecimonas		Gallaecimonas				1
2015422395	MGYA00280245_Bacteria::Proteobacteria:Gammaproteobacteria:::Gallaecimonas:Gallaecimonas_sp._MA-8	https://www.ebi.ac.uk/metagenomics/samples/SRS2777622	MGYA00280245	70093	DNA sequence reads	OCEANIA		Gallaecimonas		Gallaecimonas sp._MA-8				4.3
2014888159	MGYA00278111_Bacteria::Proteobacteria:Gammaproteobacteria:::Gallaecimonas:Gallaecimonas_xiamenensis	https://www.ebi.ac.uk/metagenomics/samples/SRS2418102	MGYA00278111	65255	DNA sequence reads			Gallaecimonas	xiamenensis	Gallaecimonas xiamenensis				750
2014623632	MGYA00277130_Bacteria::Proteobacteria:Gammaproteobacteria:::Gallaecimonas	https://www.ebi.ac.uk/metagenomics/samples/SRS2417904	MGYA00277130	93037	DNA sequence reads	OCEANIA		Gallaecimonas		Gallaecimonas				46
2014479423	MGYA00276611_Bacteria::Proteobacteria:Gammaproteobacteria:::Gallaecimonas:Gallaecimonas_xiamenensis	https://www.ebi.ac.uk/metagenomics/samples/SRS2417804	MGYA00276611	89331	DNA sequence reads	OCEANIA		Gallaecimonas	xiamenensis	Gallaecimonas xiamenensis				18
2014355894	MGYA00276147_Bacteria::Proteobacteria:Gammaproteobacteria:::Gallaecimonas	https://www.ebi.ac.uk/metagenomics/samples/SRS2417529	MGYA00276147	107522	DNA sequence reads			Gallaecimonas		Gallaecimonas				100
2014235563	MGYA00224503_Bacteria::Proteobacteria:Gammaproteobacteria:::Gallaecimonas:Gallaecimonas_sp._MA-8	https://www.ebi.ac.uk/metagenomics/samples/SRS2777841	MGYA00224503	69600000	DNA sequence reads	OCEANIA		Gallaecimonas		Gallaecimonas sp._MA-8				2
2014235490	MGYA00224503_Bacteria::Proteobacteria:Gammaproteobacteria:::Gallaecimonas:Gallaecimonas_xiamenensis	https://www.ebi.ac.uk/metagenomics/samples/SRS2777841	MGYA00224503	69600000	DNA sequence reads	OCEANIA		Gallaecimonas	xiamenensis	Gallaecimonas xiamenensis				2
2014228338	MGYA00224502_Bacteria::Proteobacteria:Gammaproteobacteria:::Gallaecimonas	https://www.ebi.ac.uk/metagenomics/samples/SRS2777842	MGYA00224502	71300000	DNA sequence reads	OCEANIA		Gallaecimonas		Gallaecimonas				5
2014228321	MGYA00224502_Bacteria::Proteobacteria:Gammaproteobacteria:::Gallaecimonas:Gallaecimonas_pentaromativorans	https://www.ebi.ac.uk/metagenomics/samples/SRS2777842	MGYA00224502	71300000	DNA sequence reads	OCEANIA		Gallaecimonas	pentaromativorans	Gallaecimonas pentaromativorans				5
1831403324						ASIA		Gallaecimonas		Gallaecimonas sp.
1831403290						ASIA		Gallaecimonas	xiamenensis	Gallaecimonas xiamenensis Wang et al. 2013
1586029808	BCCM:LMG:25226:					ASIA		Gallaecimonas	xiamenensis	Gallaecimonas xiamenensis Wang, Lai, Duan, Fu, Wang, Wang and Shao 2013 VP
